# Supplementary material for: Initial Mapping of the New York City Wastewater Virome
Source: mSystems. 2020 Jun 16;5(3):e00876-19. doi: 10.1128/mSystems.00876-19 (PMC7300365; doi:10.1128/mSystems.00876-19)
Supplement: DATA SET S1 [file mSystems.00876-19-sd001.xlsx]

## Sheet: Sheet 1
VirMap viral taxonomy output
Virus	Brooklyn_1	Brooklyn_Queens_Manhattan	Brooklyn_Queens	Brooklyn_2	Brooklyn_3	StatenIsland_1	StatenIsland_2	Brooklyn_4	Queens_1	Bronx	Queens_2	Queens_3	Bronx_Manhattan	Manhattan	Queens_4	Queens_5
superkingdom=Viruses;dsDNA viruses, no RNA stage;family=Adenoviridae;genus=Mastadenovirus;species=Human mastadenovirus A;Human adenovirus 12;taxId=28282	0	0	0	0	0	0	0	6	0	0	0	0	0	0	0	4
superkingdom=Viruses;dsDNA viruses, no RNA stage;family=Adenoviridae;genus=Mastadenovirus;species=Human mastadenovirus A;taxId=129875	0	0	0	0	0	0	0	0	0	0	0	0	0	2	0	0
superkingdom=Viruses;dsDNA viruses, no RNA stage;family=Adenoviridae;genus=Mastadenovirus;species=Human mastadenovirus F;Human adenovirus 41;taxId=10524	15	10	4	17	4	0	20	14	0	12	9	18	7	6	12	4
superkingdom=Viruses;dsDNA viruses, no RNA stage;family=Marseilleviridae;unassigned Marseilleviridae;species=Tunisvirus;Tunisvirus fontaine2;taxId=1421067	0	0	0	0	0	0	0	0	4	0	0	0	0	0	0	0
superkingdom=Viruses;dsDNA viruses, no RNA stage;family=Marseilleviridae;unclassified Marseilleviridae;taxId=1513461	0	0	0	0	0	0	0	0	0	0	0	0	8	0	0	0
superkingdom=Viruses;dsDNA viruses, no RNA stage;family=Mimiviridae;genus=Mimivirus;taxId=315393	0	0	0	0	10	0	0	0	0	0	0	0	0	0	0	0
superkingdom=Viruses;dsDNA viruses, no RNA stage;family=Mimiviridae;unclassified Mimiviridae;subfamily=Klosneuvirinae;genus=Klosneuvirus;species=Bodo saltans virus;taxId=2024608	0	0	0	0	0	0	0	0	9	0	0	0	0	0	0	0
superkingdom=Viruses;dsDNA viruses, no RNA stage;family=Papillomaviridae;genus=Betapapillomavirus;species=Betapapillomavirus 1;Human papillomavirus type 5;taxId=333923	0	0	0	0	0	0	0	0	0	0	0	0	2	0	0	0
superkingdom=Viruses;dsDNA viruses, no RNA stage;family=Phycodnaviridae;genus=Prasinovirus;unclassified Prasinovirus;species=Ostreococcus lucimarinus virus 1;taxId=880162	0	0	0	0	0	0	3	0	0	0	0	0	0	0	0	0
superkingdom=Viruses;dsDNA viruses, no RNA stage;family=Phycodnaviridae;genus=Prasinovirus;unclassified Prasinovirus;species=Ostreococcus lucimarinus virus 2;taxId=1663208	0	0	0	0	0	0	3	0	0	0	0	0	0	0	0	0
superkingdom=Viruses;dsDNA viruses, no RNA stage;family=Phycodnaviridae;genus=Prasinovirus;unclassified Prasinovirus;species=Ostreococcus lucimarinus virus 7;taxId=1663209	0	0	0	0	0	0	0	0	68	0	0	0	0	0	0	0
superkingdom=Viruses;dsDNA viruses, no RNA stage;family=Phycodnaviridae;genus=Prasinovirus;unclassified Prasinovirus;taxId=880158	2	0	0	0	0	0	0	0	0	0	0	0	0	0	0	0
superkingdom=Viruses;dsDNA viruses, no RNA stage;family=Phycodnaviridae;taxId=10501	0	0	0	0	0	0	0	0	0	0	0	0	14	0	0	6
superkingdom=Viruses;dsDNA viruses, no RNA stage;family=Phycodnaviridae;unclassified Phycodnaviridae;species=Orpheovirus IHUMI-LCC2;taxId=2023057	0	0	0	0	0	0	0	9	0	0	0	0	6	3	0	0
superkingdom=Viruses;dsDNA viruses, no RNA stage;family=Phycodnaviridae;unclassified Phycodnaviridae;species=Ostreococcus tauri virus 2;taxId=696472	0	0	0	0	0	0	0	0	84	0	0	0	0	0	0	0
superkingdom=Viruses;dsDNA viruses, no RNA stage;family=Polyomaviridae;genus=Betapolyomavirus;species=Human polyomavirus 1;taxId=1891762	0	0	0	4	0	0	0	6	0	2	0	2	0	0	0	0
superkingdom=Viruses;dsDNA viruses, no RNA stage;family=Polyomaviridae;genus=Betapolyomavirus;species=Human polyomavirus 2;JC polyomavirus;taxId=10632	2	0	0	5	0	0	5	0	0	0	0	6	4	0	0	0
superkingdom=Viruses;dsDNA viruses, no RNA stage;family=Poxviridae;subfamily=Entomopoxvirinae;genus=Betaentomopoxvirus;species=Choristoneura biennis entomopoxvirus;taxId=10288	0	0	0	0	0	0	0	0	481	0	0	0	0	0	0	0
superkingdom=Viruses;dsDNA viruses, no RNA stage;family=Poxviridae;subfamily=Entomopoxvirinae;genus=Betaentomopoxvirus;species=Choristoneura rosaceana entomopoxvirus;Choristoneura rosaceana entomopoxvirus 'L';taxId=1293539	0	0	0	0	0	0	0	0	73	0	0	0	0	0	0	0
superkingdom=Viruses;dsDNA viruses, no RNA stage;family=Poxviridae;subfamily=Entomopoxvirinae;genus=Betaentomopoxvirus;taxId=10286	0	0	0	0	0	0	0	0	74	0	0	0	0	0	0	0
superkingdom=Viruses;dsDNA viruses, no RNA stage;family=Tectiviridae;genus=Tectivirus;species=Salmonella virus PRD1;taxId=10658	0	0	0	0	0	0	3	0	10	0	0	0	0	2	0	0
superkingdom=Viruses;dsDNA viruses, no RNA stage;order=Caudovirales;family=Myoviridae;environmental samples;species=Myoviridae environmental samples;taxId=336724	0	0	0	0	0	0	0	0	47	0	0	0	27	0	0	0
superkingdom=Viruses;dsDNA viruses, no RNA stage;order=Caudovirales;family=Myoviridae;genus=Agrican357virus;taxId=1984776	411	0	988	0	0	0	375	918	4707	289	192	305	312	196	156	87
superkingdom=Viruses;dsDNA viruses, no RNA stage;order=Caudovirales;family=Myoviridae;genus=Ap22virus;species=Acinetobacter virus AB1;Acinetobacter phage AB1;taxId=889876	0	0	6	37	0	0	0	20	115	23	0	0	25	21	0	5
superkingdom=Viruses;dsDNA viruses, no RNA stage;order=Caudovirales;family=Myoviridae;genus=Ap22virus;species=Acinetobacter virus AB2;Acinetobacter phage IME-AB2;taxId=1243183	0	0	0	0	0	0	0	32	403	0	0	0	0	0	0	0
superkingdom=Viruses;dsDNA viruses, no RNA stage;order=Caudovirales;family=Myoviridae;genus=Ap22virus;species=Acinetobacter virus AP22;Acinetobacter phage AP22;taxId=1187128	0	0	0	0	0	0	0	0	0	0	29	0	0	0	0	0
superkingdom=Viruses;dsDNA viruses, no RNA stage;order=Caudovirales;family=Myoviridae;genus=Ap22virus;taxId=1915205	65	0	0	0	0	0	0	0	0	0	0	0	0	0	0	0
superkingdom=Viruses;dsDNA viruses, no RNA stage;order=Caudovirales;family=Myoviridae;genus=Bcep78virus;taxId=1198138	0	0	0	0	0	0	0	0	22	0	0	0	0	6	0	0
superkingdom=Viruses;dsDNA viruses, no RNA stage;order=Caudovirales;family=Myoviridae;genus=Bxz1virus;species=Mycobacterium virus Bxz1;Mycobacterium phage Pio;taxId=1089131	0	0	0	0	0	0	0	0	5	0	0	0	0	0	0	0
superkingdom=Viruses;dsDNA viruses, no RNA stage;order=Caudovirales;family=Myoviridae;genus=Bxz1virus;species=Mycobacterium virus Bxz1;taxId=2006134	8	0	0	0	0	0	0	0	4	0	0	0	0	0	0	0
superkingdom=Viruses;dsDNA viruses, no RNA stage;order=Caudovirales;family=Myoviridae;genus=Cp51virus;taxId=1918721	0	0	0	0	0	0	13	0	0	0	0	0	0	0	0	0
superkingdom=Viruses;dsDNA viruses, no RNA stage;order=Caudovirales;family=Myoviridae;genus=Elvirus;species=Pseudomonas virus EL;Pseudomonas phage EL;taxId=273133	0	0	0	0	0	0	0	5	13	0	0	0	0	0	0	0
superkingdom=Viruses;dsDNA viruses, no RNA stage;order=Caudovirales;family=Myoviridae;genus=Hapunavirus;species=Vibrio virus VP882;taxId=261726	0	0	0	0	0	0	0	0	2	0	0	0	0	0	0	0
superkingdom=Viruses;dsDNA viruses, no RNA stage;order=Caudovirales;family=Myoviridae;genus=M12virus;taxId=1980937	0	0	0	0	0	0	0	0	10	0	0	0	0	0	0	0
superkingdom=Viruses;dsDNA viruses, no RNA stage;order=Caudovirales;family=Myoviridae;genus=Msw3virus;species=Edwardsiella virus MSW3;Edwardsiella phage MSW-3;taxId=1264700	26	0	19	0	0	0	0	0	0	0	0	0	0	0	0	0
superkingdom=Viruses;dsDNA viruses, no RNA stage;order=Caudovirales;family=Myoviridae;genus=Msw3virus;taxId=1980938	0	0	0	0	0	0	0	10	0	0	0	0	0	6	0	0
superkingdom=Viruses;dsDNA viruses, no RNA stage;order=Caudovirales;family=Myoviridae;genus=Nit1virus;species=Bacillus virus SPG24;Bacillus phage SPG24;taxId=1497851	0	0	0	0	0	0	14	0	0	0	0	0	0	0	0	0
superkingdom=Viruses;dsDNA viruses, no RNA stage;order=Caudovirales;family=Myoviridae;genus=Pbunavirus;species=Pseudomonas virus PB1;Pseudomonas phage DL52;taxId=1640975	0	0	0	0	0	0	0	0	0	0	0	0	0	4	0	0
superkingdom=Viruses;dsDNA viruses, no RNA stage;order=Caudovirales;family=Myoviridae;genus=Pbunavirus;taxId=1198980	0	8	0	0	0	0	0	0	0	0	0	0	0	0	0	0
superkingdom=Viruses;dsDNA viruses, no RNA stage;order=Caudovirales;family=Myoviridae;genus=Phikzvirus;species=Pseudomonas virus phiKZ;taxId=169683	126	0	0	0	0	0	0	0	161	0	0	0	0	0	0	0
superkingdom=Viruses;dsDNA viruses, no RNA stage;order=Caudovirales;family=Myoviridae;genus=Phikzvirus;taxId=680115	585	0	618	0	0	0	274	763	3511	203	139	494	274	232	328	274
superkingdom=Viruses;dsDNA viruses, no RNA stage;order=Caudovirales;family=Myoviridae;genus=Phikzvirus;unclassified phiKZ-like viruses;species=Pseudomonas phage 201phi2-1;taxId=198110	88	0	111	0	0	0	0	0	215	47	0	6	0	0	0	0
superkingdom=Viruses;dsDNA viruses, no RNA stage;order=Caudovirales;family=Myoviridae;genus=Phikzvirus;unclassified phiKZ-like viruses;species=Pseudomonas phage Noxifer;taxId=2006684	80	9	46	9	0	0	95	78	406	33	19	26	107	8	0	21
superkingdom=Viruses;dsDNA viruses, no RNA stage;order=Caudovirales;family=Myoviridae;genus=Phikzvirus;unclassified phiKZ-like viruses;species=Pseudomonas phage Phabio;taxId=2006668	0	0	0	0	0	0	0	140	271	0	0	0	0	0	0	0
superkingdom=Viruses;dsDNA viruses, no RNA stage;order=Caudovirales;family=Myoviridae;genus=Rsl2virus;species=Ralstonia virus RSF1;Ralstonia phage RSF1;taxId=1689679	0	0	0	0	0	0	0	72	568	0	0	0	0	0	0	0
superkingdom=Viruses;dsDNA viruses, no RNA stage;order=Caudovirales;family=Myoviridae;genus=Rslunavirus;species=Ralstonia virus RSL1;Ralstonia phage phiRSL1;taxId=1980924	0	0	0	0	0	0	0	0	642	0	0	0	0	0	0	0
superkingdom=Viruses;dsDNA viruses, no RNA stage;order=Caudovirales;family=Myoviridae;genus=Secunda5virus;species=Aeromonas virus AS4;Aeromonas phage phiAS4;taxId=879628	0	129	0	0	0	0	0	0	0	0	0	0	0	0	0	0
superkingdom=Viruses;dsDNA viruses, no RNA stage;order=Caudovirales;family=Myoviridae;genus=Secunda5virus;species=Aeromonas virus Aes12;Aeromonas phage Aes012;taxId=1198014	59	76	24	58	55	6	47	23	120	23	36	48	60	51	36	29
superkingdom=Viruses;dsDNA viruses, no RNA stage;order=Caudovirales;family=Myoviridae;genus=Secunda5virus;species=Aeromonas virus Aes508;Aeromonas phage Aes508;taxId=1198013	0	0	0	0	0	4	0	0	133	0	0	4	0	8	0	0
superkingdom=Viruses;dsDNA viruses, no RNA stage;order=Caudovirales;family=Myoviridae;genus=Secunda5virus;taxId=1921527	0	0	0	6	0	8	24	0	0	8	0	0	0	13	9	4
superkingdom=Viruses;dsDNA viruses, no RNA stage;order=Caudovirales;family=Myoviridae;genus=Spn3virus;species=Salmonella virus SPN3US;taxId=1984796	0	0	0	30	0	0	0	0	534	0	0	0	0	0	16	0
superkingdom=Viruses;dsDNA viruses, no RNA stage;order=Caudovirales;family=Myoviridae;genus=Tg1virus;species=Yersinia virus TG1;Yersinia phage vB_YenM_TG1;taxId=1589265	0	0	0	0	0	0	0	0	36	0	0	0	0	0	0	0
superkingdom=Viruses;dsDNA viruses, no RNA stage;order=Caudovirales;family=Myoviridae;genus=Vi1virus;species=Salmonella virus Maynard;Salmonella phage Maynard;taxId=1406795	0	0	0	0	0	0	0	0	0	12	0	0	0	0	0	4
superkingdom=Viruses;dsDNA viruses, no RNA stage;order=Caudovirales;family=Myoviridae;genus=Vi1virus;species=Salmonella virus SJ3;Salmonella phage vB_SalM_SJ3;taxId=1446492	0	0	0	0	0	0	0	0	0	0	5	0	0	0	0	0
superkingdom=Viruses;dsDNA viruses, no RNA stage;order=Caudovirales;family=Myoviridae;genus=Vi1virus;species=Shigella virus AG3;Shigella phage Ag3;taxId=637730	0	0	18	0	0	0	0	8	129	7	0	5	0	0	2	5
superkingdom=Viruses;dsDNA viruses, no RNA stage;order=Caudovirales;family=Myoviridae;genus=Vi1virus;taxId=1298971	0	0	0	6	14	0	0	9	59	0	0	0	0	0	0	0
superkingdom=Viruses;dsDNA viruses, no RNA stage;order=Caudovirales;family=Myoviridae;subfamily=Ounavirinae;genus=Ea214virus;species=Erwinia virus Ea214;Erwinia phage phiEa21-4;taxId=557393	0	12	0	0	0	0	0	0	0	0	4	0	10	0	0	0
superkingdom=Viruses;dsDNA viruses, no RNA stage;order=Caudovirales;family=Myoviridae;subfamily=Ounavirinae;genus=Ea214virus;species=Erwinia virus Ea214;taxId=1965384	15	0	10	7	12	0	0	5	83	116	0	5	0	0	0	6
superkingdom=Viruses;dsDNA viruses, no RNA stage;order=Caudovirales;family=Myoviridae;subfamily=Ounavirinae;genus=Ea214virus;species=Erwinia virus M7;Erwinia phage vB_Eam-MM7;taxId=1051674	0	0	0	0	0	0	0	3	242	0	0	0	0	0	2	0
superkingdom=Viruses;dsDNA viruses, no RNA stage;order=Caudovirales;family=Myoviridae;subfamily=Ounavirinae;genus=Felixo1virus;species=Escherichia virus AYO145A;taxId=1965378	0	0	0	0	0	0	0	0	465	0	0	0	0	0	0	0
superkingdom=Viruses;dsDNA viruses, no RNA stage;order=Caudovirales;family=Myoviridae;subfamily=Ounavirinae;genus=Felixo1virus;species=Escherichia virus HY02;Escherichia phage HY02;taxId=1527531	0	0	0	6	0	0	0	0	0	0	0	0	6	0	0	0
superkingdom=Viruses;dsDNA viruses, no RNA stage;order=Caudovirales;family=Myoviridae;subfamily=Ounavirinae;genus=Felixo1virus;species=Escherichia virus JH2;Escherichia phage JH2;taxId=1340750	0	0	0	0	0	0	0	0	0	0	0	0	8	0	0	0
superkingdom=Viruses;dsDNA viruses, no RNA stage;order=Caudovirales;family=Myoviridae;subfamily=Ounavirinae;genus=Felixo1virus;species=Salmonella virus UAB87;Enterobacteriaphage UAB_Phi87;taxId=1197935	0	0	0	0	0	0	0	0	0	6	0	0	0	0	0	0
superkingdom=Viruses;dsDNA viruses, no RNA stage;order=Caudovirales;family=Myoviridae;subfamily=Ounavirinae;genus=Felixo1virus;taxId=1198140	0	0	0	0	4	0	0	0	0	2	0	0	0	3	0	0
superkingdom=Viruses;dsDNA viruses, no RNA stage;order=Caudovirales;family=Myoviridae;subfamily=Ounavirinae;genus=Mooglevirus;taxId=1985303	6	0	3	0	0	0	0	0	0	0	3	0	0	0	0	5
superkingdom=Viruses;dsDNA viruses, no RNA stage;order=Caudovirales;family=Myoviridae;subfamily=Ounavirinae;genus=Mooglevirus;unclassified Mooglevirus;taxId=1985306	0	0	0	0	0	0	0	0	73	0	0	0	0	0	0	0
superkingdom=Viruses;dsDNA viruses, no RNA stage;order=Caudovirales;family=Myoviridae;subfamily=Ounavirinae;genus=Suspvirus;species=Escherichia virus SUSP1;Escherichia phage SUSP1;taxId=1718606	0	0	0	0	0	0	0	0	0	0	2	0	0	0	0	0
superkingdom=Viruses;dsDNA viruses, no RNA stage;order=Caudovirales;family=Myoviridae;subfamily=Ounavirinae;taxId=1985285	0	0	0	0	11	0	0	0	0	0	3	0	0	0	0	0
superkingdom=Viruses;dsDNA viruses, no RNA stage;order=Caudovirales;family=Myoviridae;subfamily=Peduovirinae;genus=Hp1virus;species=Haemophilus virus HP1;taxId=10690	0	0	0	0	0	0	0	0	0	0	0	0	0	0	0	5
superkingdom=Viruses;dsDNA viruses, no RNA stage;order=Caudovirales;family=Myoviridae;subfamily=Peduovirinae;genus=P2virus;species=Escherichia virus P2;taxId=10679	0	0	0	0	0	0	0	0	2	0	0	0	0	0	0	0
superkingdom=Viruses;dsDNA viruses, no RNA stage;order=Caudovirales;family=Myoviridae;subfamily=Spounavirinae;genus=Tsarbombavirus;species=Bacillus virus BCP78;Bacillus phage BCU4;taxId=1126951	0	0	0	0	0	0	40	0	0	0	0	0	0	0	0	0
superkingdom=Viruses;dsDNA viruses, no RNA stage;order=Caudovirales;family=Myoviridae;subfamily=Spounavirinae;genus=Tsarbombavirus;species=Bacillus virus BCP78;taxId=1985182	0	0	0	0	0	0	14	0	0	0	0	0	0	0	0	0
superkingdom=Viruses;dsDNA viruses, no RNA stage;order=Caudovirales;family=Myoviridae;subfamily=Spounavirinae;unassigned Spounavirinae;species=Enterococcus virus phiEC24C;Enterococcus phage phiEF24C;taxId=442493	0	0	0	0	0	0	0	0	28	0	0	0	0	0	0	0
superkingdom=Viruses;dsDNA viruses, no RNA stage;order=Caudovirales;family=Myoviridae;subfamily=Spounavirinae;unassigned Spounavirinae;species=Lactobacillus virus LP65;taxId=298338	0	4	0	4	0	0	0	0	0	0	0	0	0	6	2	0
superkingdom=Viruses;dsDNA viruses, no RNA stage;order=Caudovirales;family=Myoviridae;subfamily=Spounavirinae;unassigned Spounavirinae;species=Lactobacillus virus Lb338-1;taxId=632112	2	0	0	0	0	0	0	0	5	0	0	0	0	0	0	3
superkingdom=Viruses;dsDNA viruses, no RNA stage;order=Caudovirales;family=Myoviridae;subfamily=Spounavirinae;unclassified Spounavirinae;species=Brochothrix phage A9;taxId=857312	0	0	0	0	0	0	0	0	0	0	0	0	0	0	0	2
superkingdom=Viruses;dsDNA viruses, no RNA stage;order=Caudovirales;family=Myoviridae;subfamily=Tevenvirinae;genus=Cc31virus;species=Enterobacter virus PG7;Enterobacter phage PG7;taxId=1455074	45	0	0	0	22	0	0	21	126	0	20	0	26	10	0	0
superkingdom=Viruses;dsDNA viruses, no RNA stage;order=Caudovirales;family=Myoviridae;subfamily=Tevenvirinae;genus=Cc31virus;species=Escherichia virus CC31;Enterobacter phage CC31;taxId=709484	77	0	0	0	0	0	0	36	187	16	20	0	26	15	0	0
superkingdom=Viruses;dsDNA viruses, no RNA stage;order=Caudovirales;family=Myoviridae;subfamily=Tevenvirinae;genus=Cc31virus;taxId=1913650	0	49	67	0	0	0	0	0	0	0	0	13	0	0	31	0
superkingdom=Viruses;dsDNA viruses, no RNA stage;order=Caudovirales;family=Myoviridae;subfamily=Tevenvirinae;genus=Jd18virus;species=Klebsiella virus JD18;Klebsiella phage JD18;taxId=1698360	38	121	0	50	0	0	0	0	283	21	0	38	20	39	91	0
superkingdom=Viruses;dsDNA viruses, no RNA stage;order=Caudovirales;family=Myoviridae;subfamily=Tevenvirinae;genus=Jd18virus;taxId=1985325	0	0	0	0	0	16	0	0	0	0	29	0	0	0	0	0
superkingdom=Viruses;dsDNA viruses, no RNA stage;order=Caudovirales;family=Myoviridae;subfamily=Tevenvirinae;genus=Js98virus;taxId=1914165	0	0	0	0	0	0	0	0	0	0	5	0	0	0	0	0
superkingdom=Viruses;dsDNA viruses, no RNA stage;order=Caudovirales;family=Myoviridae;subfamily=Tevenvirinae;genus=Kp15virus;species=Klebsiella virus KP15;Klebsiella phage KP15;taxId=707757	0	0	0	71	0	0	0	0	0	0	0	0	0	0	0	0
superkingdom=Viruses;dsDNA viruses, no RNA stage;order=Caudovirales;family=Myoviridae;subfamily=Tevenvirinae;genus=Kp15virus;species=Klebsiella virus Miro;Klebsiella phage Miro;taxId=1675608	0	0	0	0	10	0	124	0	469	0	0	0	0	0	0	0
superkingdom=Viruses;dsDNA viruses, no RNA stage;order=Caudovirales;family=Myoviridae;subfamily=Tevenvirinae;genus=Kp15virus;taxId=1985328	0	0	47	0	0	14	289	0	882	0	37	42	0	0	50	46
superkingdom=Viruses;dsDNA viruses, no RNA stage;order=Caudovirales;family=Myoviridae;subfamily=Tevenvirinae;genus=Moonvirus;species=Citrobacter virus Moon;Citrobacter phage Moon;taxId=1540095	33	42	54	43	8	20	11	102	0	15	34	0	0	6	35	56
superkingdom=Viruses;dsDNA viruses, no RNA stage;order=Caudovirales;family=Myoviridae;subfamily=Tevenvirinae;genus=Moonvirus;taxId=1985329	0	0	0	0	4	0	0	0	0	0	0	0	0	0	0	0
superkingdom=Viruses;dsDNA viruses, no RNA stage;order=Caudovirales;family=Myoviridae;subfamily=Tevenvirinae;genus=Rb49virus;taxId=1913651	0	0	0	0	0	0	0	0	12	0	0	2	10	0	0	0
superkingdom=Viruses;dsDNA viruses, no RNA stage;order=Caudovirales;family=Myoviridae;subfamily=Tevenvirinae;genus=Rb69virus;species=Escherichia virus JS09;Escherichia phage vB_EcoM_JS09;taxId=1430444	0	0	0	0	0	0	0	0	0	0	4	0	0	0	0	0
superkingdom=Viruses;dsDNA viruses, no RNA stage;order=Caudovirales;family=Myoviridae;subfamily=Tevenvirinae;genus=Rb69virus;taxId=1913652	4	0	0	4	0	0	3	7	0	0	0	0	0	5	3	6
superkingdom=Viruses;dsDNA viruses, no RNA stage;order=Caudovirales;family=Myoviridae;subfamily=Tevenvirinae;genus=Rb69virus;unclassified Rb69virus;species=Escherichia coli O157 typing phage 3;taxId=1508678	0	0	0	0	0	0	0	0	266	0	0	0	0	0	0	0
superkingdom=Viruses;dsDNA viruses, no RNA stage;order=Caudovirales;family=Myoviridae;subfamily=Tevenvirinae;genus=Schizot4virus;taxId=1198137	0	0	0	0	0	0	0	0	28	0	0	0	0	0	0	0
superkingdom=Viruses;dsDNA viruses, no RNA stage;order=Caudovirales;family=Myoviridae;subfamily=Tevenvirinae;genus=Schizot4virus;unclassified Schizot4virus;species=Vibrio phage VH7D;taxId=1262539	0	0	0	0	0	0	0	0	0	12449	0	0	0	0	0	0
superkingdom=Viruses;dsDNA viruses, no RNA stage;order=Caudovirales;family=Myoviridae;subfamily=Tevenvirinae;genus=Sp18virus;species=Escherichia virus VR26;Escherichia phage vB_EcoM_VR26;taxId=1567029	0	0	0	0	0	0	0	0	61	0	0	0	0	0	0	0
superkingdom=Viruses;dsDNA viruses, no RNA stage;order=Caudovirales;family=Myoviridae;subfamily=Tevenvirinae;genus=Sp18virus;taxId=1913654	0	0	0	0	0	0	4	0	147	0	0	0	0	0	0	4
superkingdom=Viruses;dsDNA viruses, no RNA stage;order=Caudovirales;family=Myoviridae;subfamily=Tevenvirinae;genus=T4virus;species=Enterobacteria phage T4 sensu lato;Enterobacteria phage T2;taxId=10664	0	0	0	0	0	0	0	0	2	0	0	0	0	0	0	0
superkingdom=Viruses;dsDNA viruses, no RNA stage;order=Caudovirales;family=Myoviridae;subfamily=Tevenvirinae;genus=T4virus;species=Escherichia virus AR1;Escherichia phage AR1;taxId=66711	0	0	0	0	0	0	0	0	0	0	0	0	2	0	0	0
superkingdom=Viruses;dsDNA viruses, no RNA stage;order=Caudovirales;family=Myoviridae;subfamily=Tevenvirinae;genus=T4virus;species=Escherichia virus T4;taxId=10665	0	0	0	0	0	0	0	3	0	0	0	0	0	0	0	0
superkingdom=Viruses;dsDNA viruses, no RNA stage;order=Caudovirales;family=Myoviridae;subfamily=Tevenvirinae;genus=T4virus;taxId=10663	19	13	11	14	7	22	7	12	462	35	8	11	10	22	8	10
superkingdom=Viruses;dsDNA viruses, no RNA stage;order=Caudovirales;family=Myoviridae;subfamily=Tevenvirinae;genus=T4virus;unclassified T4virus;species=Acinetobacter phage Ac42;taxId=762660	13	56	10	12	0	0	18	29	460	17	9	0	109	21	0	14
superkingdom=Viruses;dsDNA viruses, no RNA stage;order=Caudovirales;family=Myoviridae;subfamily=Tevenvirinae;genus=T4virus;unclassified T4virus;species=Acinetobacter phage Acj61;taxId=760732	881	34	639	716	126	273	1076	340	2723	430	317	352	516	280	262	257
superkingdom=Viruses;dsDNA viruses, no RNA stage;order=Caudovirales;family=Myoviridae;subfamily=Tevenvirinae;genus=T4virus;unclassified T4virus;species=Acinetobacter phage Acj9;taxId=760939	46	67	171	31	19	0	25	17	53	13	7	0	28	0	13	28
superkingdom=Viruses;dsDNA viruses, no RNA stage;order=Caudovirales;family=Myoviridae;subfamily=Tevenvirinae;genus=T4virus;unclassified T4virus;species=Acinetobacter phage ZZ1;taxId=1049283	0	0	11	0	0	0	20	0	263	9	0	0	0	0	0	0
superkingdom=Viruses;dsDNA viruses, no RNA stage;order=Caudovirales;family=Myoviridae;subfamily=Tevenvirinae;genus=T4virus;unclassified T4virus;species=Aeromonas phage Aes120;taxId=1198017	0	0	0	0	0	0	4	0	9	0	0	0	0	0	0	0
superkingdom=Viruses;dsDNA viruses, no RNA stage;order=Caudovirales;family=Myoviridae;subfamily=Tevenvirinae;genus=T4virus;unclassified T4virus;species=Aeromonas phage CC2;taxId=1204516	0	0	0	0	0	0	0	0	0	0	0	0	0	2	0	0
superkingdom=Viruses;dsDNA viruses, no RNA stage;order=Caudovirales;family=Myoviridae;subfamily=Tevenvirinae;genus=T4virus;unclassified T4virus;species=Cronobacter phage vB_CsaM_GAP161;taxId=1141138	0	131	96	121	0	0	62	0	1745	64	0	30	0	52	55	0
superkingdom=Viruses;dsDNA viruses, no RNA stage;order=Caudovirales;family=Myoviridae;subfamily=Tevenvirinae;genus=T4virus;unclassified T4virus;species=Enterobacteria phage TuIa;taxId=10686	0	0	0	0	0	0	2	0	0	0	0	0	0	0	0	0
superkingdom=Viruses;dsDNA viruses, no RNA stage;order=Caudovirales;family=Myoviridae;subfamily=Tevenvirinae;genus=T4virus;unclassified T4virus;species=Stenotrophomonas phage IME-SM1;taxId=1654717	0	0	0	0	0	0	0	31	326	0	0	0	0	0	0	0
superkingdom=Viruses;dsDNA viruses, no RNA stage;order=Caudovirales;family=Myoviridae;subfamily=Tevenvirinae;genus=T4virus;unclassified T4virus;taxId=329380	0	8	0	0	7	0	0	16	220	8	57	0	0	32	0	70
superkingdom=Viruses;dsDNA viruses, no RNA stage;order=Caudovirales;family=Myoviridae;subfamily=Tevenvirinae;taxId=1198136	4	6	0	0	4	0	0	16	514	8	4	4	4	0	9	27
superkingdom=Viruses;dsDNA viruses, no RNA stage;order=Caudovirales;family=Myoviridae;subfamily=Tevenvirinae;unassigned Tevenvirinae;species=Acinetobacter virus 133;taxId=279006	0	16	5	9	0	6	17	0	101	6	6	7	0	0	8	0
superkingdom=Viruses;dsDNA viruses, no RNA stage;order=Caudovirales;family=Myoviridae;subfamily=Tevenvirinae;unassigned Tevenvirinae;species=Aeromonas virus 65;taxId=260149	0	6	0	0	0	0	0	2	0	0	0	0	0	0	0	0
superkingdom=Viruses;dsDNA viruses, no RNA stage;order=Caudovirales;family=Myoviridae;subfamily=Vequintavirinae;genus=Cr3virus;species=Cronobacter virus CR9;Cronobacter phage CR9;taxId=1162290	0	0	0	5	0	0	0	0	0	0	0	0	0	0	0	0
superkingdom=Viruses;dsDNA viruses, no RNA stage;order=Caudovirales;family=Myoviridae;subfamily=Vequintavirinae;genus=Cr3virus;taxId=1914850	0	0	0	0	0	0	0	0	411	28	0	0	0	0	0	0
superkingdom=Viruses;dsDNA viruses, no RNA stage;order=Caudovirales;family=Myoviridae;subfamily=Vequintavirinae;genus=Se1virus;species=Cronobacter virus GAP31;Cronobacter phage vB_CsaM_GAP31;taxId=1141135	0	0	59	0	0	7	0	64	77	0	0	0	26	12	20	0
superkingdom=Viruses;dsDNA viruses, no RNA stage;order=Caudovirales;family=Myoviridae;subfamily=Vequintavirinae;genus=Se1virus;species=Escherichia virus 4MG;Escherichia phage 4MG;taxId=1391428	58	0	22	0	0	0	0	0	58	0	32	31	13	0	0	0
superkingdom=Viruses;dsDNA viruses, no RNA stage;order=Caudovirales;family=Myoviridae;subfamily=Vequintavirinae;genus=Se1virus;taxId=1914851	0	0	0	84	0	0	5	0	0	58	0	0	0	0	0	40
superkingdom=Viruses;dsDNA viruses, no RNA stage;order=Caudovirales;family=Myoviridae;subfamily=Vequintavirinae;genus=V5virus;species=Escherichia virus FFH2;Escherichia phage FFH2;taxId=1446490	5	0	0	0	0	0	0	0	0	0	0	0	4	0	20	0
superkingdom=Viruses;dsDNA viruses, no RNA stage;order=Caudovirales;family=Myoviridae;subfamily=Vequintavirinae;genus=V5virus;species=Escherichia virus V5;Escherichia phage V5;taxId=399183	0	0	0	0	0	0	0	0	0	5	0	0	0	0	0	0
superkingdom=Viruses;dsDNA viruses, no RNA stage;order=Caudovirales;family=Myoviridae;subfamily=Vequintavirinae;genus=V5virus;taxId=1914852	10	0	0	0	0	0	0	8	0	0	0	23	0	0	0	0
superkingdom=Viruses;dsDNA viruses, no RNA stage;order=Caudovirales;family=Myoviridae;taxId=10662	1610	154	1580	11	62	32	1610	1610	9826	866	913	440	1835	609	517	719
superkingdom=Viruses;dsDNA viruses, no RNA stage;order=Caudovirales;family=Myoviridae;unassigned Myoviridae;species=Bacillus virus G;taxId=1084719	0	0	0	0	0	0	66	0	0	0	0	0	0	0	0	0
superkingdom=Viruses;dsDNA viruses, no RNA stage;order=Caudovirales;family=Myoviridae;unclassified Myoviridae;species=Acinetobacter phage WCHABP12;taxId=1965454	0	0	0	11	0	0	29	0	0	0	0	0	0	0	0	0
superkingdom=Viruses;dsDNA viruses, no RNA stage;order=Caudovirales;family=Myoviridae;unclassified Myoviridae;species=Acinetobacter phage WCHABP1;taxId=1983409	0	17	0	0	0	0	18	0	112	0	0	0	0	0	18	0
superkingdom=Viruses;dsDNA viruses, no RNA stage;order=Caudovirales;family=Myoviridae;unclassified Myoviridae;species=Acinetobacter phage YMC13/03/R2096;taxId=1560342	23	59	0	0	0	0	99	0	798	14	0	0	86	72	0	0
superkingdom=Viruses;dsDNA viruses, no RNA stage;order=Caudovirales;family=Myoviridae;unclassified Myoviridae;species=Acinetobacter phage phiAC-1;taxId=1229760	39	62	0	0	0	11	30	13	239	0	0	0	44	0	0	0
superkingdom=Viruses;dsDNA viruses, no RNA stage;order=Caudovirales;family=Myoviridae;unclassified Myoviridae;species=Acinetobacter phage vB_AbaM_Acibel004;taxId=1481186	191	0	0	0	0	0	0	91	199	0	56	6	0	0	0	0
superkingdom=Viruses;dsDNA viruses, no RNA stage;order=Caudovirales;family=Myoviridae;unclassified Myoviridae;species=Acinetobacter phage vB_AbaM_ME3;taxId=1837876	720	136	127	0	0	0	664	316	1069	303	0	81	499	111	110	87
superkingdom=Viruses;dsDNA viruses, no RNA stage;order=Caudovirales;family=Myoviridae;unclassified Myoviridae;species=Acinetobacter phage vB_AbaM_phiAbaA1;taxId=1605379	0	0	0	0	0	0	0	91	219	34	0	0	63	57	0	0
superkingdom=Viruses;dsDNA viruses, no RNA stage;order=Caudovirales;family=Myoviridae;unclassified Myoviridae;species=Aeromonas phage AS-gz;taxId=2026082	0	0	0	0	27	0	31	0	0	0	0	5	0	0	0	0
superkingdom=Viruses;dsDNA viruses, no RNA stage;order=Caudovirales;family=Myoviridae;unclassified Myoviridae;species=Bacillus phage Moonbeam;taxId=1540091	0	0	0	0	0	0	10	0	0	0	0	0	0	0	0	0
superkingdom=Viruses;dsDNA viruses, no RNA stage;order=Caudovirales;family=Myoviridae;unclassified Myoviridae;species=Bacillus phage Shbh1;taxId=1796992	0	0	0	0	0	0	26	0	0	0	0	0	0	0	0	0
superkingdom=Viruses;dsDNA viruses, no RNA stage;order=Caudovirales;family=Myoviridae;unclassified Myoviridae;species=Caulobacter phage Cr30;taxId=1357714	0	0	0	0	0	0	0	0	48	14	0	0	21	0	0	0
superkingdom=Viruses;dsDNA viruses, no RNA stage;order=Caudovirales;family=Myoviridae;unclassified Myoviridae;species=Cellulophaga phage phiSM;taxId=756280	0	0	0	0	0	0	0	0	582	0	0	0	0	0	0	0
superkingdom=Viruses;dsDNA viruses, no RNA stage;order=Caudovirales;family=Myoviridae;unclassified Myoviridae;species=Citrobacter phage Mijalis;taxId=1965456	0	0	0	0	0	0	0	0	0	0	0	0	0	0	8	0
superkingdom=Viruses;dsDNA viruses, no RNA stage;order=Caudovirales;family=Myoviridae;unclassified Myoviridae;species=Clostridium phage c-st;taxId=12336	0	0	0	0	0	0	0	0	465	0	0	0	0	0	0	0
superkingdom=Viruses;dsDNA viruses, no RNA stage;order=Caudovirales;family=Myoviridae;unclassified Myoviridae;species=Cronobacter phage CR5;taxId=1195085	0	0	0	0	0	0	0	0	609	0	0	0	0	0	0	0
superkingdom=Viruses;dsDNA viruses, no RNA stage;order=Caudovirales;family=Myoviridae;unclassified Myoviridae;species=Cronobacter phage S13;taxId=1327935	5	0	4	0	0	0	0	14	0	0	8	4	0	0	0	10
superkingdom=Viruses;dsDNA viruses, no RNA stage;order=Caudovirales;family=Myoviridae;unclassified Myoviridae;species=Cronobacter phage vB_CsaM_GAP32;taxId=1141136	71	0	42	0	0	18	0	41	236	0	0	0	0	15	0	0
superkingdom=Viruses;dsDNA viruses, no RNA stage;order=Caudovirales;family=Myoviridae;unclassified Myoviridae;species=Cronobacter phage vB_CsaM_leB;taxId=1885242	0	0	0	0	0	0	0	0	23	0	0	0	0	0	0	0
superkingdom=Viruses;dsDNA viruses, no RNA stage;order=Caudovirales;family=Myoviridae;unclassified Myoviridae;species=Cronobacter phage vB_CsaM_leN;taxId=1885245	0	0	0	0	0	0	0	44	1018	0	0	0	0	0	0	0
superkingdom=Viruses;dsDNA viruses, no RNA stage;order=Caudovirales;family=Myoviridae;unclassified Myoviridae;species=Deftia phage phiW-14;taxId=665032	0	0	0	0	0	0	0	0	23	0	0	0	0	0	0	0
superkingdom=Viruses;dsDNA viruses, no RNA stage;order=Caudovirales;family=Myoviridae;unclassified Myoviridae;species=Dickeya phage XF4;taxId=1983656	0	0	0	0	0	10	0	0	0	0	0	0	0	0	0	0
superkingdom=Viruses;dsDNA viruses, no RNA stage;order=Caudovirales;family=Myoviridae;unclassified Myoviridae;species=Edwardsiella phage PEi20;taxId=1608310	0	0	0	0	0	0	10	0	0	0	0	0	0	0	0	0
superkingdom=Viruses;dsDNA viruses, no RNA stage;order=Caudovirales;family=Myoviridae;unclassified Myoviridae;species=Enterobacteria phage ECGD1;taxId=1784948	0	0	0	0	0	0	0	0	634	0	0	0	0	0	0	0
superkingdom=Viruses;dsDNA viruses, no RNA stage;order=Caudovirales;family=Myoviridae;unclassified Myoviridae;species=Enterobacteria phage phi92;taxId=948870	0	0	0	0	15	0	0	0	637	0	0	0	0	46	0	0
superkingdom=Viruses;dsDNA viruses, no RNA stage;order=Caudovirales;family=Myoviridae;unclassified Myoviridae;species=Enterobacteria phage phiEcoM-GJ1;taxId=451705	0	0	7	0	0	0	137	0	28	0	0	0	0	0	0	0
superkingdom=Viruses;dsDNA viruses, no RNA stage;order=Caudovirales;family=Myoviridae;unclassified Myoviridae;species=Enterobacteria phage vB_KleM-RaK2;taxId=1147094	44	0	105	0	0	0	83	0	922	30	66	16	40	55	31	49
superkingdom=Viruses;dsDNA viruses, no RNA stage;order=Caudovirales;family=Myoviridae;unclassified Myoviridae;species=Enterococcus phage EF5;taxId=2025817	0	0	0	0	0	0	0	0	0	0	0	0	6	0	0	0
superkingdom=Viruses;dsDNA viruses, no RNA stage;order=Caudovirales;family=Myoviridae;unclassified Myoviridae;species=Enterococcus phage EFDG1;taxId=1597976	0	0	0	0	0	0	0	0	5	17	0	3	0	0	0	0
superkingdom=Viruses;dsDNA viruses, no RNA stage;order=Caudovirales;family=Myoviridae;unclassified Myoviridae;species=Enterococcus phage EFLK1;taxId=1640885	0	0	0	0	0	0	0	0	17	0	0	0	0	0	0	0
superkingdom=Viruses;dsDNA viruses, no RNA stage;order=Caudovirales;family=Myoviridae;unclassified Myoviridae;species=Erwinia phage vB_EamM-Y2;taxId=1051676	15	0	23	15	0	0	0	0	117	0	0	21	0	0	0	16
superkingdom=Viruses;dsDNA viruses, no RNA stage;order=Caudovirales;family=Myoviridae;unclassified Myoviridae;species=Erwinia phage vB_EamM_ChrisDB;taxId=1883371	0	0	0	0	0	0	0	0	156	0	0	0	0	0	0	0
superkingdom=Viruses;dsDNA viruses, no RNA stage;order=Caudovirales;family=Myoviridae;unclassified Myoviridae;species=Erwinia phage vB_EamM_Huxley;Erwinia phage vB_EamM_Parshik;taxId=1883376	0	0	0	0	0	0	0	0	74	0	0	0	0	0	0	0
superkingdom=Viruses;dsDNA viruses, no RNA stage;order=Caudovirales;family=Myoviridae;unclassified Myoviridae;species=Erwinia phage vB_EamM_Huxley;taxId=1883373	0	0	0	0	0	0	0	0	431	4	0	0	0	0	0	0
superkingdom=Viruses;dsDNA viruses, no RNA stage;order=Caudovirales;family=Myoviridae;unclassified Myoviridae;species=Erwinia phage vB_EamM_Kwan;taxId=1883374	0	0	0	0	0	0	0	0	652	0	9	0	0	0	0	0
superkingdom=Viruses;dsDNA viruses, no RNA stage;order=Caudovirales;family=Myoviridae;unclassified Myoviridae;species=Erwinia phage vB_EamM_Phobos;taxId=1883377	0	0	0	0	0	0	0	0	177	0	0	0	0	0	0	0
superkingdom=Viruses;dsDNA viruses, no RNA stage;order=Caudovirales;family=Myoviridae;unclassified Myoviridae;species=Erwinia phage vB_EamM_Yoloswag;taxId=1958956	0	0	20	0	0	0	0	0	68	0	0	0	0	0	0	0
superkingdom=Viruses;dsDNA viruses, no RNA stage;order=Caudovirales;family=Myoviridae;unclassified Myoviridae;species=Escherichia coli O157 typing phage 4;taxId=1508679	0	0	0	0	0	0	0	0	0	3	0	0	0	0	0	0
superkingdom=Viruses;dsDNA viruses, no RNA stage;order=Caudovirales;family=Myoviridae;unclassified Myoviridae;species=Escherichia phage 121Q;taxId=1555202	9	0	0	0	0	0	0	0	0	0	0	0	0	0	0	0
superkingdom=Viruses;dsDNA viruses, no RNA stage;order=Caudovirales;family=Myoviridae;unclassified Myoviridae;species=Escherichia phage ECML-117;taxId=1204521	0	0	0	6	0	0	0	5	17	4	0	0	0	0	0	0
superkingdom=Viruses;dsDNA viruses, no RNA stage;order=Caudovirales;family=Myoviridae;unclassified Myoviridae;species=Escherichia phage ESCO13;taxId=1881104	0	0	0	102	12	0	6	0	68	0	0	57	3	0	0	0
superkingdom=Viruses;dsDNA viruses, no RNA stage;order=Caudovirales;family=Myoviridae;unclassified Myoviridae;species=Escherichia phage ESCO5;taxId=1897495	0	0	0	0	0	0	0	0	0	96	0	0	0	0	0	0
superkingdom=Viruses;dsDNA viruses, no RNA stage;order=Caudovirales;family=Myoviridae;unclassified Myoviridae;species=Escherichia phage Murica;taxId=1675606	0	14	64	0	0	0	0	0	133	0	0	0	0	0	0	3
superkingdom=Viruses;dsDNA viruses, no RNA stage;order=Caudovirales;family=Myoviridae;unclassified Myoviridae;species=Escherichia phage PBECO 4;taxId=1273738	0	0	0	0	0	0	0	11	0	0	0	0	0	0	0	0
superkingdom=Viruses;dsDNA viruses, no RNA stage;order=Caudovirales;family=Myoviridae;unclassified Myoviridae;species=Escherichia phage phAPEC8;taxId=1229753	0	0	0	0	0	0	0	0	12	0	0	0	0	0	0	0
superkingdom=Viruses;dsDNA viruses, no RNA stage;order=Caudovirales;family=Myoviridae;unclassified Myoviridae;species=Escherichia phage slur16;Escherichia phage slur12;taxId=1720503	0	0	0	0	0	0	4	0	0	0	0	0	0	0	0	0
superkingdom=Viruses;dsDNA viruses, no RNA stage;order=Caudovirales;family=Myoviridae;unclassified Myoviridae;species=Escherichia phage slur16;taxId=1720495	0	0	0	0	0	0	20	0	0	0	4	0	0	0	0	0
superkingdom=Viruses;dsDNA viruses, no RNA stage;order=Caudovirales;family=Myoviridae;unclassified Myoviridae;species=Escherichia phage vB_EcoM_ECOO78;taxId=1970797	0	0	0	0	0	0	0	0	0	0	5	0	0	0	0	0
superkingdom=Viruses;dsDNA viruses, no RNA stage;order=Caudovirales;family=Myoviridae;unclassified Myoviridae;species=Flavobacterium phage FCL-2;taxId=908819	0	0	0	0	0	0	0	0	191	0	0	10	0	0	0	0
superkingdom=Viruses;dsDNA viruses, no RNA stage;order=Caudovirales;family=Myoviridae;unclassified Myoviridae;species=Flavobacterium phage VK48;taxId=1984755	0	0	0	0	0	0	23	0	0	0	0	0	0	0	0	0
superkingdom=Viruses;dsDNA viruses, no RNA stage;order=Caudovirales;family=Myoviridae;unclassified Myoviridae;species=Flavobacterium sp. phage 1/32;taxId=1458858	0	5	0	0	0	0	0	0	529	0	0	0	0	0	6	4
superkingdom=Viruses;dsDNA viruses, no RNA stage;order=Caudovirales;family=Myoviridae;unclassified Myoviridae;species=Klebsiella phage 0507-KN2-1;taxId=1206545	0	6	0	0	0	0	0	0	75	0	0	0	4	0	0	5
superkingdom=Viruses;dsDNA viruses, no RNA stage;order=Caudovirales;family=Myoviridae;unclassified Myoviridae;species=Klebsiella phage JD001;taxId=1236000	4	0	0	0	0	19	0	0	195	0	0	0	0	6	0	0
superkingdom=Viruses;dsDNA viruses, no RNA stage;order=Caudovirales;family=Myoviridae;unclassified Myoviridae;species=Klebsiella phage K64-1;taxId=1439894	0	0	147	0	0	9	0	0	99	0	0	0	0	0	0	0
superkingdom=Viruses;dsDNA viruses, no RNA stage;order=Caudovirales;family=Myoviridae;unclassified Myoviridae;species=Klebsiella phage KPN2;taxId=1871716	54	4	0	0	0	0	0	0	0	0	4	0	0	0	0	0
superkingdom=Viruses;dsDNA viruses, no RNA stage;order=Caudovirales;family=Myoviridae;unclassified Myoviridae;species=Klebsiella phage KPV15;taxId=1913572	0	0	0	0	0	0	0	0	0	0	6	0	0	0	0	0
superkingdom=Viruses;dsDNA viruses, no RNA stage;order=Caudovirales;family=Myoviridae;unclassified Myoviridae;species=Klebsiella phage Menlow;taxId=2054273	0	0	0	0	4	0	0	2	54	10	0	0	0	0	0	0
superkingdom=Viruses;dsDNA viruses, no RNA stage;order=Caudovirales;family=Myoviridae;unclassified Myoviridae;species=Klebsiella phage vB_KpnM_KB57;taxId=1719140	113	0	0	0	0	0	0	36	0	28	0	0	0	15	0	0
superkingdom=Viruses;dsDNA viruses, no RNA stage;order=Caudovirales;family=Myoviridae;unclassified Myoviridae;species=Klebsiella phage vB_KpnM_KpV477;taxId=1852625	0	0	0	0	0	0	0	0	199	0	0	0	26	0	0	0
superkingdom=Viruses;dsDNA viruses, no RNA stage;order=Caudovirales;family=Myoviridae;unclassified Myoviridae;species=Klebsiella phage vB_KpnM_KpV79;taxId=2041212	98	0	0	0	0	0	0	0	493	10	0	0	0	0	12	12
superkingdom=Viruses;dsDNA viruses, no RNA stage;order=Caudovirales;family=Myoviridae;unclassified Myoviridae;species=Klebsiella phage vB_Kpn_F48;taxId=2070028	6	0	0	0	4	0	0	0	39	0	0	0	0	0	6	0
superkingdom=Viruses;dsDNA viruses, no RNA stage;order=Caudovirales;family=Myoviridae;unclassified Myoviridae;species=Klebsiella virus vB_KpnM_KpS110;taxId=2079262	0	4	0	0	0	0	0	0	0	0	0	0	0	0	0	5
superkingdom=Viruses;dsDNA viruses, no RNA stage;order=Caudovirales;family=Myoviridae;unclassified Myoviridae;species=Lactobacillus phage LfeInf;taxId=1567484	0	0	0	0	5	0	0	12	136	0	6	17	0	15	7	0
superkingdom=Viruses;dsDNA viruses, no RNA stage;order=Caudovirales;family=Myoviridae;unclassified Myoviridae;species=Lactobacillus phage SA-C12;taxId=1755697	0	0	0	0	0	0	0	13	0	0	0	0	0	0	0	0
superkingdom=Viruses;dsDNA viruses, no RNA stage;order=Caudovirales;family=Myoviridae;unclassified Myoviridae;species=Leptospira phage LE1;taxId=137511	0	8	0	0	0	0	0	0	0	0	0	0	0	0	0	0
superkingdom=Viruses;dsDNA viruses, no RNA stage;order=Caudovirales;family=Myoviridae;unclassified Myoviridae;species=Morganella phage vB_MmoM_MP1;taxId=1852628	0	0	0	0	0	0	0	0	25	0	5	0	0	0	0	0
superkingdom=Viruses;dsDNA viruses, no RNA stage;order=Caudovirales;family=Myoviridae;unclassified Myoviridae;species=Pectobacterium phage CBB;taxId=1792242	0	34	0	0	0	0	14	0	423	0	20	20	0	0	0	0
superkingdom=Viruses;dsDNA viruses, no RNA stage;order=Caudovirales;family=Myoviridae;unclassified Myoviridae;species=Pectobacterium phage PEAT2;taxId=2053078	108	0	28	13	8	28	31	51	990	17	64	40	8	6	6	16
superkingdom=Viruses;dsDNA viruses, no RNA stage;order=Caudovirales;family=Myoviridae;unclassified Myoviridae;species=Pectobacterium phage PM1;taxId=1399915	0	0	0	0	0	0	0	0	12	0	0	0	16	0	0	0
superkingdom=Viruses;dsDNA viruses, no RNA stage;order=Caudovirales;family=Myoviridae;unclassified Myoviridae;species=Pelagibacter phage HTVC008M;taxId=1283076	0	0	0	0	0	0	5	0	0	0	0	0	0	0	0	0
superkingdom=Viruses;dsDNA viruses, no RNA stage;order=Caudovirales;family=Myoviridae;unclassified Myoviridae;species=Plesiomonas phage phiP4-7;taxId=2065204	36	0	30	0	0	0	0	18	1123	0	0	0	8	14	0	0
superkingdom=Viruses;dsDNA viruses, no RNA stage;order=Caudovirales;family=Myoviridae;unclassified Myoviridae;species=Pseudomonas phage Lu11;taxId=1161927	4	0	0	0	0	0	0	0	0	0	0	0	0	0	0	0
superkingdom=Viruses;dsDNA viruses, no RNA stage;order=Caudovirales;family=Myoviridae;unclassified Myoviridae;species=Pseudomonas phage OBP;taxId=1124849	0	0	0	0	0	0	0	0	1296	0	0	0	0	0	0	508
superkingdom=Viruses;dsDNA viruses, no RNA stage;order=Caudovirales;family=Myoviridae;unclassified Myoviridae;species=Pseudomonas phage VCM;taxId=1729937	12	0	0	12	0	0	0	0	85	0	8	0	37	3	0	0
superkingdom=Viruses;dsDNA viruses, no RNA stage;order=Caudovirales;family=Myoviridae;unclassified Myoviridae;species=Pseudomonas phage phiPMW;taxId=1815582	0	0	0	0	0	0	0	0	401	52	0	50	0	0	0	0
superkingdom=Viruses;dsDNA viruses, no RNA stage;order=Caudovirales;family=Myoviridae;unclassified Myoviridae;species=Pseudomonas phage phiPsa374;taxId=1458843	0	0	17	0	0	0	0	10	0	0	0	6	39	0	0	0
superkingdom=Viruses;dsDNA viruses, no RNA stage;order=Caudovirales;family=Myoviridae;unclassified Myoviridae;species=Ralstonia phage RSP15;taxId=1785960	0	0	0	6	0	0	376	0	30	0	0	0	0	0	0	0
superkingdom=Viruses;dsDNA viruses, no RNA stage;order=Caudovirales;family=Myoviridae;unclassified Myoviridae;species=Raoultella phage Ro1;taxId=2053702	53	0	118	65	0	0	4	21	0	92	0	0	0	0	0	0
superkingdom=Viruses;dsDNA viruses, no RNA stage;order=Caudovirales;family=Myoviridae;unclassified Myoviridae;species=Rhizobium phage RHE;taxId=1673065	0	0	0	0	0	0	23	0	20	0	0	0	0	0	0	0
superkingdom=Viruses;dsDNA viruses, no RNA stage;order=Caudovirales;family=Myoviridae;unclassified Myoviridae;species=Salmonella phage FSL SP-107;taxId=1173772	0	4	0	0	0	0	0	0	0	0	0	0	0	0	0	0
superkingdom=Viruses;dsDNA viruses, no RNA stage;order=Caudovirales;family=Myoviridae;unclassified Myoviridae;species=Salmonella phage GG32;taxId=1868169	0	0	0	0	0	0	0	0	0	5	0	0	0	0	0	0
superkingdom=Viruses;dsDNA viruses, no RNA stage;order=Caudovirales;family=Myoviridae;unclassified Myoviridae;species=Salmonella phage SKML-39;taxId=1204528	0	0	0	20	0	0	0	0	58	0	0	0	16	0	0	0
superkingdom=Viruses;dsDNA viruses, no RNA stage;order=Caudovirales;family=Myoviridae;unclassified Myoviridae;species=Serratia phage phiMAM1;taxId=1262513	0	0	0	0	0	0	0	0	0	4	0	0	0	0	0	0
superkingdom=Viruses;dsDNA viruses, no RNA stage;order=Caudovirales;family=Myoviridae;unclassified Myoviridae;species=Shewanella phage Spp001;taxId=1445859	0	0	0	0	0	0	0	0	115	0	0	0	0	0	0	0
superkingdom=Viruses;dsDNA viruses, no RNA stage;order=Caudovirales;family=Myoviridae;unclassified Myoviridae;species=Shewanella sp. phage 1/41;taxId=1458861	0	0	0	0	0	0	0	0	342	0	0	0	0	0	0	0
superkingdom=Viruses;dsDNA viruses, no RNA stage;order=Caudovirales;family=Myoviridae;unclassified Myoviridae;species=Shewanella sp. phage 1/4;taxId=1458859	0	0	0	0	0	0	0	0	100	0	0	0	0	0	0	0
superkingdom=Viruses;dsDNA viruses, no RNA stage;order=Caudovirales;family=Myoviridae;unclassified Myoviridae;species=Shewanella sp. phage 3/49;taxId=1458863	0	0	0	0	0	0	0	0	334	0	0	0	0	2123	0	0
superkingdom=Viruses;dsDNA viruses, no RNA stage;order=Caudovirales;family=Myoviridae;unclassified Myoviridae;species=Synechococcus phage Bellamy;taxId=2023996	0	0	0	0	0	0	0	0	126	0	0	0	0	0	0	0
superkingdom=Viruses;dsDNA viruses, no RNA stage;order=Caudovirales;family=Myoviridae;unclassified Myoviridae;species=Thermus phage TMA;taxId=699370	0	0	0	0	0	0	0	0	37	0	0	0	0	0	0	0
superkingdom=Viruses;dsDNA viruses, no RNA stage;order=Caudovirales;family=Myoviridae;unclassified Myoviridae;species=Thermus phage phiYS40;taxId=407392	0	0	0	0	0	0	0	0	0	0	0	2	4	0	0	0
superkingdom=Viruses;dsDNA viruses, no RNA stage;order=Caudovirales;family=Myoviridae;unclassified Myoviridae;species=Vibrio phage ICP1;taxId=979525	61	0	0	0	0	0	0	0	136	0	37	0	0	0	0	0
superkingdom=Viruses;dsDNA viruses, no RNA stage;order=Caudovirales;family=Myoviridae;unclassified Myoviridae;species=Vibrio phage VP4B;taxId=1262540	0	0	0	0	0	0	0	0	0	4	0	0	0	0	0	0
superkingdom=Viruses;dsDNA viruses, no RNA stage;order=Caudovirales;family=Myoviridae;unclassified Myoviridae;taxId=196896	791	300	890	428	60	108	1015	1050	7500	767	423	403	594	668	207	674
superkingdom=Viruses;dsDNA viruses, no RNA stage;order=Caudovirales;family=Podoviridae;genus=Bcep22virus;taxId=1720323	0	0	0	0	0	0	0	0	424	0	0	0	0	0	0	0
superkingdom=Viruses;dsDNA viruses, no RNA stage;order=Caudovirales;family=Podoviridae;genus=Ea92virus;species=Erwinia virus Ea9-2;Erwinia phage Ea9-2;taxId=1429767	0	0	0	0	0	0	0	0	0	0	0	0	0	0	0	10
superkingdom=Viruses;dsDNA viruses, no RNA stage;order=Caudovirales;family=Podoviridae;genus=Ea92virus;species=Erwinia virus Frozen;Erwinia phage vB_EamP_Frozen;taxId=1852641	218	0	0	0	0	0	0	0	0	0	0	0	0	0	0	0
superkingdom=Viruses;dsDNA viruses, no RNA stage;order=Caudovirales;family=Podoviridae;genus=Ea92virus;species=Erwinia virus Frozen;Erwinia phage vB_EamP_Gutmeister;taxId=1852643	0	0	0	0	0	0	0	12	0	0	0	0	0	0	0	0
superkingdom=Viruses;dsDNA viruses, no RNA stage;order=Caudovirales;family=Podoviridae;genus=Ea92virus;species=Erwinia virus Frozen;Erwinia phage vB_EamP_Rexella;taxId=1852642	0	0	0	0	0	0	0	0	0	0	0	11	0	0	0	0
superkingdom=Viruses;dsDNA viruses, no RNA stage;order=Caudovirales;family=Podoviridae;genus=Ea92virus;species=Erwinia virus Frozen;taxId=1982578	0	196	0	0	0	0	28	0	99	25	0	0	33	0	0	0
superkingdom=Viruses;dsDNA viruses, no RNA stage;order=Caudovirales;family=Podoviridae;genus=Ea92virus;taxId=1982576	454	0	0	0	0	0	0	0	27	0	0	0	0	0	0	0
superkingdom=Viruses;dsDNA viruses, no RNA stage;order=Caudovirales;family=Podoviridae;genus=G7cvirus;species=Escherichia virus APEC7;Escherichia phage vB_EcoP_PhAPEC7;taxId=1391223	0	0	0	0	0	0	0	0	609	0	0	0	0	0	78	0
superkingdom=Viruses;dsDNA viruses, no RNA stage;order=Caudovirales;family=Podoviridae;genus=G7cvirus;species=Escherichia virus Bp4;Escherichia phage Bp4;taxId=1458848	91	0	0	0	0	160	0	0	0	0	0	0	0	0	0	11
superkingdom=Viruses;dsDNA viruses, no RNA stage;order=Caudovirales;family=Podoviridae;genus=G7cvirus;species=Escherichia virus IME11;Escherichia phage IME11;taxId=1239384	299	0	0	0	0	0	0	0	0	0	0	0	0	0	0	0
superkingdom=Viruses;dsDNA viruses, no RNA stage;order=Caudovirales;family=Podoviridae;genus=G7cvirus;species=Shigella virus Sb1;Shigella phage pSb-1;taxId=1414738	10	0	0	0	0	0	0	0	17	0	0	0	0	0	8	0
superkingdom=Viruses;dsDNA viruses, no RNA stage;order=Caudovirales;family=Podoviridae;genus=G7cvirus;taxId=1920753	233	495	126	482	0	37	63	125	227	80	52	78	65	34	0	56
superkingdom=Viruses;dsDNA viruses, no RNA stage;order=Caudovirales;family=Podoviridae;genus=G7cvirus;unclassified G7cvirus;species=Escherichia phage St11Ph5;taxId=2047765	0	0	0	0	0	0	0	0	464	0	0	0	0	0	0	0
superkingdom=Viruses;dsDNA viruses, no RNA stage;order=Caudovirales;family=Podoviridae;genus=Kf1virus;species=Edwardsiella virus KF1;Edwardsiella phage KF-1;taxId=1244856	0	0	0	0	0	0	0	12	483	0	0	0	0	0	0	0
superkingdom=Viruses;dsDNA viruses, no RNA stage;order=Caudovirales;family=Podoviridae;genus=Kpp25virus;taxId=1982590	0	0	0	0	0	0	32	0	348	0	0	0	0	0	0	0
superkingdom=Viruses;dsDNA viruses, no RNA stage;order=Caudovirales;family=Podoviridae;genus=Lit1virus;taxId=1920762	0	0	0	0	0	0	0	0	131	0	0	0	0	0	49	0
superkingdom=Viruses;dsDNA viruses, no RNA stage;order=Caudovirales;family=Podoviridae;genus=Luz7virus;species=Pseudomonas virus LUZ7;Pseudomonas phage LUZ7;taxId=655097	0	0	0	0	0	0	9	0	0	0	0	0	0	0	0	0
superkingdom=Viruses;dsDNA viruses, no RNA stage;order=Caudovirales;family=Podoviridae;genus=N4virus;species=Escherichia virus N4;taxId=10752	0	249	0	0	0	0	63	0	0	0	0	0	0	0	0	0
superkingdom=Viruses;dsDNA viruses, no RNA stage;order=Caudovirales;family=Podoviridae;genus=N4virus;unclassified N4likevirus;species=Achromobacter phage JWAlpha;taxId=1416009	0	0	32	0	0	0	0	0	101	0	15	0	0	0	10	4
superkingdom=Viruses;dsDNA viruses, no RNA stage;order=Caudovirales;family=Podoviridae;genus=N4virus;unclassified N4likevirus;species=Achromobacter phage phiAxp-3;taxId=1664247	0	0	0	79	0	135	0	9	90	0	0	0	97	18	0	0
superkingdom=Viruses;dsDNA viruses, no RNA stage;order=Caudovirales;family=Podoviridae;genus=N4virus;unclassified N4likevirus;species=Acinetobacter phage Presley;taxId=1406780	630	0	474	0	0	0	295	455	442	349	0	0	247	478	152	46
superkingdom=Viruses;dsDNA viruses, no RNA stage;order=Caudovirales;family=Podoviridae;genus=N4virus;unclassified N4likevirus;species=Dinoroseobacter phage DFL12phi1;taxId=1477404	0	0	0	0	0	0	0	0	48	4	0	0	0	0	0	0
superkingdom=Viruses;dsDNA viruses, no RNA stage;order=Caudovirales;family=Podoviridae;genus=N4virus;unclassified N4likevirus;species=Erwinia phage vB_EamP-S6;taxId=1051675	0	0	0	11	0	0	0	0	75	0	0	0	0	0	0	0
superkingdom=Viruses;dsDNA viruses, no RNA stage;order=Caudovirales;family=Podoviridae;genus=N4virus;unclassified N4likevirus;species=Escherichia phage PMBT57;taxId=2079259	0	0	0	0	0	0	0	0	0	0	0	35	0	16	0	0
superkingdom=Viruses;dsDNA viruses, no RNA stage;order=Caudovirales;family=Podoviridae;genus=N4virus;unclassified N4likevirus;species=Salmonella phage FSL SP-058;taxId=1173761	0	73	34	0	0	0	0	0	299	0	0	0	0	0	0	0
superkingdom=Viruses;dsDNA viruses, no RNA stage;order=Caudovirales;family=Podoviridae;genus=N4virus;unclassified N4likevirus;species=Salmonella phage FSL SP-076;taxId=1173762	0	0	0	0	0	0	0	0	15	0	0	0	0	0	0	0
superkingdom=Viruses;dsDNA viruses, no RNA stage;order=Caudovirales;family=Podoviridae;genus=N4virus;unclassified N4likevirus;species=Silicibacter phage DSS3phi2;taxId=490912	3	0	0	0	0	0	0	0	30	0	0	3	0	0	0	0
superkingdom=Viruses;dsDNA viruses, no RNA stage;order=Caudovirales;family=Podoviridae;genus=N4virus;unclassified N4likevirus;species=Sulfitobacter phage phiCB2047-B;taxId=754046	0	0	21	0	0	0	0	90	0	0	0	0	0	0	0	0
superkingdom=Viruses;dsDNA viruses, no RNA stage;order=Caudovirales;family=Podoviridae;genus=N4virus;unclassified N4likevirus;species=Vibrio phage JA-1;taxId=1283071	0	0	0	0	0	0	0	0	536	0	0	0	0	0	0	0
superkingdom=Viruses;dsDNA viruses, no RNA stage;order=Caudovirales;family=Podoviridae;genus=N4virus;unclassified N4likevirus;taxId=481851	179	0	163	54	0	0	76	89	803	40	74	18	33	26	69	81
superkingdom=Viruses;dsDNA viruses, no RNA stage;order=Caudovirales;family=Podoviridae;genus=Nonanavirus;species=Salmonella virus 9NA;Salmonella phage 9NA;taxId=1113547	0	0	10	0	0	0	0	0	98	4	0	0	0	0	0	0
superkingdom=Viruses;dsDNA viruses, no RNA stage;order=Caudovirales;family=Podoviridae;genus=P22virus;unclassified P22likevirus;species=Salmonella phage SE1 (in:P22virus);taxId=329864	0	0	0	0	16	0	0	0	0	0	0	0	19	13	0	15
superkingdom=Viruses;dsDNA viruses, no RNA stage;order=Caudovirales;family=Podoviridae;genus=Phieco32virus;species=Escherichia virus 172-1;Escherichia phage 172-1;taxId=1598146	0	0	0	0	0	0	0	0	0	0	0	0	0	0	9	0
superkingdom=Viruses;dsDNA viruses, no RNA stage;order=Caudovirales;family=Podoviridae;genus=Phieco32virus;species=Escherichia virus ECB2;Escherichia phage ECBP2;taxId=1604355	18	0	14	0	0	5	0	0	0	8	23	4	6	0	0	0
superkingdom=Viruses;dsDNA viruses, no RNA stage;order=Caudovirales;family=Podoviridae;genus=Phieco32virus;species=Escherichia virus SU10;Escherichia phage vB_EcoP_SU10;taxId=1519788	0	0	0	0	0	0	0	0	162	0	0	0	0	0	0	0
superkingdom=Viruses;dsDNA viruses, no RNA stage;order=Caudovirales;family=Podoviridae;genus=Phieco32virus;species=Escherichia virus Septima11;Escherichia phage KBNP1711;taxId=1436889	0	0	0	0	0	0	9	0	0	0	0	0	0	0	0	13
superkingdom=Viruses;dsDNA viruses, no RNA stage;order=Caudovirales;family=Podoviridae;genus=Phieco32virus;species=Escherichia virus phiEco32;taxId=490103	0	0	0	0	0	0	0	0	0	0	0	0	5	0	0	0
superkingdom=Viruses;dsDNA viruses, no RNA stage;order=Caudovirales;family=Podoviridae;genus=Phieco32virus;taxId=680277	37	18	0	0	0	0	0	19	52	0	0	6	0	0	0	0
superkingdom=Viruses;dsDNA viruses, no RNA stage;order=Caudovirales;family=Podoviridae;genus=Prtbvirus;species=Brucella virus Tb;Brucella phage Tb;taxId=1133292	22	0	7	32	0	0	10	29	275	16	0	0	33	10	7	22
superkingdom=Viruses;dsDNA viruses, no RNA stage;order=Caudovirales;family=Podoviridae;subfamily=Autographivirinae;genus=Fri1virus;species=Acinetobacter virus phiAB1;Acinetobacter phage phiAB1;taxId=691318	7	0	0	0	0	0	0	0	156	0	0	0	0	0	0	0
superkingdom=Viruses;dsDNA viruses, no RNA stage;order=Caudovirales;family=Podoviridae;subfamily=Autographivirinae;genus=Fri1virus;taxId=1985711	0	0	0	0	0	0	0	0	0	3	0	0	180	0	0	0
superkingdom=Viruses;dsDNA viruses, no RNA stage;order=Caudovirales;family=Podoviridae;subfamily=Autographivirinae;genus=Kp32virus;species=Klebsiella virus K11;Klebsiella phage K11;taxId=532077	0	0	0	0	0	0	10	0	0	0	0	0	0	0	0	0
superkingdom=Viruses;dsDNA viruses, no RNA stage;order=Caudovirales;family=Podoviridae;subfamily=Autographivirinae;genus=Kp32virus;species=Klebsiella virus K5;Klebsiella phage K5;taxId=1647374	0	0	0	0	0	0	0	0	60	0	0	0	0	0	0	0
superkingdom=Viruses;dsDNA viruses, no RNA stage;order=Caudovirales;family=Podoviridae;subfamily=Autographivirinae;genus=Kp34virus;species=Klebsiella virus F19;Klebsiella phage F19;taxId=1416011	0	277	0	19	0	0	0	0	0	0	0	0	0	0	0	0
superkingdom=Viruses;dsDNA viruses, no RNA stage;order=Caudovirales;family=Podoviridae;subfamily=Autographivirinae;genus=Kp34virus;species=Klebsiella virus K244;Klebsiella phage NTUH-K2044-K1-1;taxId=1194091	0	0	0	0	0	0	0	0	0	0	0	0	4	0	0	0
superkingdom=Viruses;dsDNA viruses, no RNA stage;order=Caudovirales;family=Podoviridae;subfamily=Autographivirinae;genus=Kp34virus;species=Klebsiella virus KP34;Klebsiella phage KP34;taxId=674081	0	0	0	0	0	0	0	0	0	0	0	0	0	0	0	21
superkingdom=Viruses;dsDNA viruses, no RNA stage;order=Caudovirales;family=Podoviridae;subfamily=Autographivirinae;genus=Kp34virus;species=Klebsiella virus Kp2;Klebsiella phage Kp2;taxId=1701805	0	0	0	0	0	0	0	0	0	0	0	0	14	0	0	0
superkingdom=Viruses;dsDNA viruses, no RNA stage;order=Caudovirales;family=Podoviridae;subfamily=Autographivirinae;genus=Kp34virus;species=Klebsiella virus SU503;Klebsiella phage vB_KpnP_SU503;taxId=1610834	0	0	92	0	0	7	0	47	351	0	0	0	0	15	0	0
superkingdom=Viruses;dsDNA viruses, no RNA stage;order=Caudovirales;family=Podoviridae;subfamily=Autographivirinae;genus=Kp34virus;taxId=1920774	0	15	72	0	0	0	0	0	0	0	0	0	0	0	0	0
superkingdom=Viruses;dsDNA viruses, no RNA stage;order=Caudovirales;family=Podoviridae;subfamily=Autographivirinae;genus=Phikmvvirus;species=Pantoea virus Limelight;taxId=1985729	0	0	0	0	0	0	0	0	0	0	101	0	0	0	0	0
superkingdom=Viruses;dsDNA viruses, no RNA stage;order=Caudovirales;family=Podoviridae;subfamily=Autographivirinae;genus=Phikmvvirus;species=Pseudomonas virus LKA1;Pseudomonas phage LKA1;taxId=386793	0	0	0	0	0	0	6	6	314	8	0	6	8	0	0	0
superkingdom=Viruses;dsDNA viruses, no RNA stage;order=Caudovirales;family=Podoviridae;subfamily=Autographivirinae;genus=Phikmvvirus;unclassified phiKMV-like phages;species=Acinetobacter phage Petty;taxId=1406779	0	7	0	0	0	0	0	91	75	0	0	0	0	0	0	0
superkingdom=Viruses;dsDNA viruses, no RNA stage;order=Caudovirales;family=Podoviridae;subfamily=Autographivirinae;genus=Phikmvvirus;unclassified phiKMV-like phages;species=Caulobacter phage Cd1;taxId=718008	0	0	0	0	0	0	0	0	9	0	0	0	0	0	0	0
superkingdom=Viruses;dsDNA viruses, no RNA stage;order=Caudovirales;family=Podoviridae;subfamily=Autographivirinae;genus=Phikmvvirus;unclassified phiKMV-like phages;species=Cronobacter phage vB_CskP_GAP227;taxId=1264737	0	0	4	0	0	0	0	0	31	0	0	0	0	0	0	0
superkingdom=Viruses;dsDNA viruses, no RNA stage;order=Caudovirales;family=Podoviridae;subfamily=Autographivirinae;genus=Phikmvvirus;unclassified phiKMV-like phages;species=Enterobacter phage phiKDA1;taxId=1147139	81	0	0	0	0	0	0	159	275	0	0	0	0	0	0	0
superkingdom=Viruses;dsDNA viruses, no RNA stage;order=Caudovirales;family=Podoviridae;subfamily=Autographivirinae;genus=Phikmvvirus;unclassified phiKMV-like phages;species=Pseudomonas phage phi-2;taxId=693582	0	0	0	0	0	0	0	0	35	0	0	0	0	0	0	0
superkingdom=Viruses;dsDNA viruses, no RNA stage;order=Caudovirales;family=Podoviridae;subfamily=Autographivirinae;genus=Phikmvvirus;unclassified phiKMV-like phages;species=Ralstonia phage RSB1;taxId=551790	0	0	0	0	0	0	0	0	6	0	0	0	0	0	0	0
superkingdom=Viruses;dsDNA viruses, no RNA stage;order=Caudovirales;family=Podoviridae;subfamily=Autographivirinae;genus=Phikmvvirus;unclassified phiKMV-like phages;species=Ralstonia phage RSB3;taxId=1402875	0	0	0	0	0	0	0	0	197	0	0	0	0	0	0	0
superkingdom=Viruses;dsDNA viruses, no RNA stage;order=Caudovirales;family=Podoviridae;subfamily=Autographivirinae;genus=Pradovirus;species=Xylella virus Prado;Xylella phage Prado;taxId=1415146	4	8	3	0	0	0	0	3	38	4	0	0	0	3	0	4
superkingdom=Viruses;dsDNA viruses, no RNA stage;order=Caudovirales;family=Podoviridae;subfamily=Autographivirinae;genus=Sp6virus;taxId=542837	0	6	0	0	0	0	0	0	0	0	0	0	0	0	0	0
superkingdom=Viruses;dsDNA viruses, no RNA stage;order=Caudovirales;family=Podoviridae;subfamily=Autographivirinae;genus=T7virus;species=Escherichia virus T7;Enterobacteria phage T7;taxId=10760	0	0	0	0	0	0	0	0	8	0	0	0	0	0	2	0
superkingdom=Viruses;dsDNA viruses, no RNA stage;order=Caudovirales;family=Podoviridae;subfamily=Autographivirinae;genus=T7virus;unclassified T7-like viruses;species=Citrobacter phage SH2;taxId=1805465	0	0	0	0	0	0	0	0	0	0	0	0	0	11	0	0
superkingdom=Viruses;dsDNA viruses, no RNA stage;order=Caudovirales;family=Podoviridae;subfamily=Autographivirinae;genus=T7virus;unclassified T7-like viruses;species=Citrobacter phage SH4;taxId=1805467	0	6	13	0	0	0	0	4	0	0	0	0	0	0	0	0
superkingdom=Viruses;dsDNA viruses, no RNA stage;order=Caudovirales;family=Podoviridae;subfamily=Autographivirinae;genus=T7virus;unclassified T7-like viruses;species=Enterobacteria phage K1F;taxId=344021	0	0	0	0	0	0	0	0	60	0	0	0	0	0	0	0
superkingdom=Viruses;dsDNA viruses, no RNA stage;order=Caudovirales;family=Podoviridae;subfamily=Autographivirinae;genus=T7virus;unclassified T7-like viruses;species=Erwinia phage FE44;taxId=1407608	0	0	0	0	0	0	0	0	0	0	0	0	4	0	0	0
superkingdom=Viruses;dsDNA viruses, no RNA stage;order=Caudovirales;family=Podoviridae;subfamily=Autographivirinae;genus=T7virus;unclassified T7-like viruses;species=Klebsiella phage K5-4;taxId=1932362	0	0	0	0	0	0	0	0	0	0	0	0	0	0	5	0
superkingdom=Viruses;dsDNA viruses, no RNA stage;order=Caudovirales;family=Podoviridae;subfamily=Autographivirinae;genus=T7virus;unclassified T7-like viruses;species=Pseudomonas phage Phi-S1;taxId=1204538	0	0	0	0	0	0	0	0	15	0	0	0	0	0	0	0
superkingdom=Viruses;dsDNA viruses, no RNA stage;order=Caudovirales;family=Podoviridae;subfamily=Autographivirinae;genus=T7virus;unclassified T7-like viruses;species=Pseudomonas phage UNO-SLW1;taxId=1873993	0	0	0	0	0	0	0	0	0	5	0	0	0	0	0	0
superkingdom=Viruses;dsDNA viruses, no RNA stage;order=Caudovirales;family=Podoviridae;subfamily=Autographivirinae;genus=T7virus;unclassified T7-like viruses;species=Stenotrophomonas phage IME15;taxId=1239382	0	6	0	0	0	0	0	0	12	0	0	0	0	0	0	0
superkingdom=Viruses;dsDNA viruses, no RNA stage;order=Caudovirales;family=Podoviridae;subfamily=Autographivirinae;genus=T7virus;unclassified T7-like viruses;species=Yersinia phage phiYe-F10;taxId=1662463	3	0	0	0	0	0	0	0	0	0	0	0	0	0	0	0
superkingdom=Viruses;dsDNA viruses, no RNA stage;order=Caudovirales;family=Podoviridae;subfamily=Autographivirinae;genus=T7virus;unclassified T7-like viruses;species=Yersinia phage phiYeO3-12;taxId=110457	0	0	0	0	0	0	0	0	0	0	0	0	0	8	0	0
superkingdom=Viruses;dsDNA viruses, no RNA stage;order=Caudovirales;family=Podoviridae;subfamily=Autographivirinae;genus=T7virus;unclassified T7-like viruses;taxId=329157	0	6	6	9	0	6	0	0	0	0	5	0	14	0	56	0
superkingdom=Viruses;dsDNA viruses, no RNA stage;order=Caudovirales;family=Podoviridae;subfamily=Autographivirinae;taxId=542835	172	67	251	68	0	0	0	201	1699	104	95	81	159	483	296	144
superkingdom=Viruses;dsDNA viruses, no RNA stage;order=Caudovirales;family=Podoviridae;subfamily=Autographivirinae;unclassified Autographivirinae;species=Acinetobacter phage vB_AbaP_AS12;taxId=1932885	0	0	0	0	0	0	0	114	0	0	105	0	0	0	219	0
superkingdom=Viruses;dsDNA viruses, no RNA stage;order=Caudovirales;family=Podoviridae;subfamily=Autographivirinae;unclassified Autographivirinae;species=Acinetobacter phage vB_ApiP_P1;taxId=2016052	0	0	0	0	0	0	0	0	0	0	26	0	0	0	0	0
superkingdom=Viruses;dsDNA viruses, no RNA stage;order=Caudovirales;family=Podoviridae;subfamily=Autographivirinae;unclassified Autographivirinae;species=Cronobacter phage Dev2;taxId=1410331	0	0	0	0	0	0	0	0	0	6	0	0	0	0	0	0
superkingdom=Viruses;dsDNA viruses, no RNA stage;order=Caudovirales;family=Podoviridae;subfamily=Autographivirinae;unclassified Autographivirinae;species=Escherichia phage LM33_P1;taxId=1788294	0	0	0	0	0	0	0	4	66	0	0	0	0	0	0	0
superkingdom=Viruses;dsDNA viruses, no RNA stage;order=Caudovirales;family=Podoviridae;subfamily=Autographivirinae;unclassified Autographivirinae;species=Escherichia phage YZ1;taxId=2079534	0	0	0	0	0	0	0	0	0	0	0	6	0	0	0	0
superkingdom=Viruses;dsDNA viruses, no RNA stage;order=Caudovirales;family=Podoviridae;subfamily=Autographivirinae;unclassified Autographivirinae;species=Escherichia virus VEc3;taxId=2053697	0	0	0	0	4	0	0	0	0	0	0	0	0	0	0	0
superkingdom=Viruses;dsDNA viruses, no RNA stage;order=Caudovirales;family=Podoviridae;subfamily=Autographivirinae;unclassified Autographivirinae;species=Klebsiella phage KPV811;taxId=1913574	0	8	0	12	12	0	0	0	288	0	0	0	0	0	0	0
superkingdom=Viruses;dsDNA viruses, no RNA stage;order=Caudovirales;family=Podoviridae;subfamily=Autographivirinae;unclassified Autographivirinae;species=Klebsiella phage vB_Kp3;taxId=1701806	26	487	61	0	18	15	36	0	810	0	0	9	47	0	0	27
superkingdom=Viruses;dsDNA viruses, no RNA stage;order=Caudovirales;family=Podoviridae;subfamily=Autographivirinae;unclassified Autographivirinae;species=Pseudomonas virus KNP;taxId=1981933	0	0	0	0	0	0	0	0	0	0	0	0	0	0	4	0
superkingdom=Viruses;dsDNA viruses, no RNA stage;order=Caudovirales;family=Podoviridae;subfamily=Autographivirinae;unclassified Autographivirinae;taxId=1132574	44	0	0	0	0	0	88	107	524	0	0	92	0	0	40	81
superkingdom=Viruses;dsDNA viruses, no RNA stage;order=Caudovirales;family=Podoviridae;subfamily=Picovirinae;genus=Cp1virus;species=Streptococcus virus Cp1;Streptococcus phage Cp-1;taxId=10747	0	0	0	0	0	0	0	0	71	0	0	0	0	0	0	0
superkingdom=Viruses;dsDNA viruses, no RNA stage;order=Caudovirales;family=Podoviridae;subfamily=Picovirinae;genus=Cp1virus;species=Streptococcus virus Cp7;Streptococcus phage CP-7;taxId=10748	0	0	0	0	0	0	0	7	0	0	0	0	0	0	0	0
superkingdom=Viruses;dsDNA viruses, no RNA stage;order=Caudovirales;family=Podoviridae;subfamily=Picovirinae;genus=Phi29virus;species=Bacillus virus B103;taxId=10778	0	0	0	0	0	0	0	0	0	31	0	0	0	0	0	0
superkingdom=Viruses;dsDNA viruses, no RNA stage;order=Caudovirales;family=Podoviridae;subfamily=Picovirinae;genus=Phi29virus;species=Bacillus virus phi29;Bacillus phage PZA;taxId=10757	0	0	0	0	0	0	0	0	233	0	0	0	0	0	0	0
superkingdom=Viruses;dsDNA viruses, no RNA stage;order=Caudovirales;family=Podoviridae;subfamily=Picovirinae;genus=Phi29virus;taxId=186846	91	0	0	0	0	0	0	0	0	0	0	0	0	0	0	0
superkingdom=Viruses;dsDNA viruses, no RNA stage;order=Caudovirales;family=Podoviridae;subfamily=Picovirinae;genus=Phi29virus;unclassified phi-29-like viruses;species=Bacillus phage vB_BveP-Goe6;taxId=2022474	0	0	0	0	0	0	29	0	0	0	0	0	0	0	0	0
superkingdom=Viruses;dsDNA viruses, no RNA stage;order=Caudovirales;family=Podoviridae;subfamily=Picovirinae;unassigned Picovirinae;species=Actinomyces virus Av1;taxId=338473	0	0	0	0	0	0	0	0	243	0	0	0	0	0	0	0
superkingdom=Viruses;dsDNA viruses, no RNA stage;order=Caudovirales;family=Podoviridae;subfamily=Picovirinae;unclassified Picovirinae;species=Staphylococcus phage Andhra;taxId=1958907	0	0	0	0	0	0	0	6	0	0	0	0	0	0	0	0
superkingdom=Viruses;dsDNA viruses, no RNA stage;order=Caudovirales;family=Podoviridae;subfamily=Picovirinae;unclassified Picovirinae;taxId=1162303	0	0	0	0	0	0	0	0	2	0	0	0	0	0	0	0
superkingdom=Viruses;dsDNA viruses, no RNA stage;order=Caudovirales;family=Podoviridae;taxId=10744	439	181	218	0	129	0	289	293	3296	212	87	37	249	88	111	99
superkingdom=Viruses;dsDNA viruses, no RNA stage;order=Caudovirales;family=Podoviridae;unassigned Podoviridae;species=Lactococcus virus KSY1;taxId=388452	73	105	488	65	4	36	382	33	371	26	33	36	126	3	15	17
superkingdom=Viruses;dsDNA viruses, no RNA stage;order=Caudovirales;family=Podoviridae;unassigned Podoviridae;species=Roseobacter virus SIO1;taxId=136084	0	14	0	0	0	0	0	0	0	0	0	0	0	0	0	4
superkingdom=Viruses;dsDNA viruses, no RNA stage;order=Caudovirales;family=Podoviridae;unclassified Podoviridae;Escherichia phage phi191 sensu lato;species=Delftia phage IME-DE1;taxId=1647385	0	0	5	0	0	0	0	0	13	0	5	3	0	0	0	0
superkingdom=Viruses;dsDNA viruses, no RNA stage;order=Caudovirales;family=Podoviridae;unclassified Podoviridae;Escherichia phage phi191 sensu lato;species=Gordonia phage GMA3;taxId=1647284	0	0	0	21	0	0	0	0	0	0	0	6	0	0	0	0
superkingdom=Viruses;dsDNA viruses, no RNA stage;order=Caudovirales;family=Podoviridae;unclassified Podoviridae;Escherichia phage phi191 sensu lato;species=Gordonia phage GTE6;taxId=1647474	0	8	0	0	0	0	0	4	14	0	0	4	0	0	0	0
superkingdom=Viruses;dsDNA viruses, no RNA stage;order=Caudovirales;family=Podoviridae;unclassified Podoviridae;Escherichia phage phi191 sensu lato;species=Streptococcus phage Str-PAP-1;taxId=1589270	0	0	0	0	0	5	0	0	0	0	0	0	0	0	0	0
superkingdom=Viruses;dsDNA viruses, no RNA stage;order=Caudovirales;family=Podoviridae;unclassified Podoviridae;Escherichia phage phi191 sensu lato;species=Streptococcus phage phi30c;taxId=1289596	0	0	0	0	0	0	0	61	0	0	0	0	22	0	0	0
superkingdom=Viruses;dsDNA viruses, no RNA stage;order=Caudovirales;family=Podoviridae;unclassified Podoviridae;Escherichia phage phi191 sensu lato;species=Streptococcus phage phi5218;taxId=1289597	0	0	0	0	0	0	0	0	0	0	62	0	39	0	54	0
superkingdom=Viruses;dsDNA viruses, no RNA stage;order=Caudovirales;family=Podoviridae;unclassified Podoviridae;Escherichia phage phi191 sensu lato;taxId=1758253	16	0	0	0	0	0	0	0	0	0	0	0	0	0	0	0
superkingdom=Viruses;dsDNA viruses, no RNA stage;order=Caudovirales;family=Podoviridae;unclassified Podoviridae;species=Acinetobacter phage phiAB6;taxId=1698439	0	0	0	0	0	0	0	0	0	0	0	0	0	0	203	0
superkingdom=Viruses;dsDNA viruses, no RNA stage;order=Caudovirales;family=Podoviridae;unclassified Podoviridae;species=Acinetobacter phage vB_AbaP_Acibel007;taxId=1481187	116	58	0	82	0	0	32	0	345	0	33	0	5	128	6	0
superkingdom=Viruses;dsDNA viruses, no RNA stage;order=Caudovirales;family=Podoviridae;unclassified Podoviridae;species=Aeromonas phage Ahp1;taxId=1747286	0	0	0	0	0	0	0	0	4	0	0	0	0	0	0	0
superkingdom=Viruses;dsDNA viruses, no RNA stage;order=Caudovirales;family=Podoviridae;unclassified Podoviridae;species=Alteromonas phage vB_AmaP_AD45-P;taxId=1300003	181	0	311	0	0	0	166	334	1668	0	414	292	117	105	183	53
superkingdom=Viruses;dsDNA viruses, no RNA stage;order=Caudovirales;family=Podoviridae;unclassified Podoviridae;species=Alteromonas virus vB_AspP-H4/4;taxId=2016032	0	0	0	0	0	0	0	0	16	0	0	0	0	0	0	0
superkingdom=Viruses;dsDNA viruses, no RNA stage;order=Caudovirales;family=Podoviridae;unclassified Podoviridae;species=Caulobacter phage Percy;taxId=1701809	0	0	0	0	0	0	0	0	50	0	0	0	0	0	0	0
superkingdom=Viruses;dsDNA viruses, no RNA stage;order=Caudovirales;family=Podoviridae;unclassified Podoviridae;species=Cellulophaga phage phi14:2;taxId=1327990	52	0	0	0	0	0	132	0	2927	0	0	0	22	0	0	0
superkingdom=Viruses;dsDNA viruses, no RNA stage;order=Caudovirales;family=Podoviridae;unclassified Podoviridae;species=Cellulophaga phage phi18:3;taxId=1327983	0	0	0	0	0	0	0	0	40	0	0	0	0	0	0	0
superkingdom=Viruses;dsDNA viruses, no RNA stage;order=Caudovirales;family=Podoviridae;unclassified Podoviridae;species=Citrobacter phage CVT22;taxId=1622234	0	0	0	0	0	0	0	0	174	0	0	0	0	0	0	0
superkingdom=Viruses;dsDNA viruses, no RNA stage;order=Caudovirales;family=Podoviridae;unclassified Podoviridae;species=Citrobacter phage vB_CroP_CrRp3;taxId=2079275	0	0	0	0	0	0	0	6	0	5	0	0	0	0	2	0
superkingdom=Viruses;dsDNA viruses, no RNA stage;order=Caudovirales;family=Podoviridae;unclassified Podoviridae;species=Clostridium phage CpV1;taxId=926066	0	0	0	0	0	0	0	0	0	4	0	0	0	0	0	0
superkingdom=Viruses;dsDNA viruses, no RNA stage;order=Caudovirales;family=Podoviridae;unclassified Podoviridae;species=Cronobacter phage vB_CsaP_Ss1;taxId=1498011	171	314	225	247	40	64	108	268	2072	87	175	107	122	104	131	407
superkingdom=Viruses;dsDNA viruses, no RNA stage;order=Caudovirales;family=Podoviridae;unclassified Podoviridae;species=Dickeya phage BF25/12;taxId=1698708	62	0	10	31	12	10	7	15	223	0	10	11	6	0	9	8
superkingdom=Viruses;dsDNA viruses, no RNA stage;order=Caudovirales;family=Podoviridae;unclassified Podoviridae;species=EBPR podovirus 1;taxId=1048515	105	287	0	68	1616	239	43	24	316	5	0	99	17	0	27	6
superkingdom=Viruses;dsDNA viruses, no RNA stage;order=Caudovirales;family=Podoviridae;unclassified Podoviridae;species=EBPR podovirus 2;taxId=1048516	0	0	0	285	0	98	0	0	0	0	0	0	0	4	0	0
superkingdom=Viruses;dsDNA viruses, no RNA stage;order=Caudovirales;family=Podoviridae;unclassified Podoviridae;species=EBPR podovirus 3;taxId=1048517	34	162	0	0	44	0	80	0	57	0	0	28	5	13	29	28
superkingdom=Viruses;dsDNA viruses, no RNA stage;order=Caudovirales;family=Podoviridae;unclassified Podoviridae;species=Enterobacteria phage J8-65;taxId=1536597	0	0	0	0	0	0	8	0	20	0	0	0	0	0	0	0
superkingdom=Viruses;dsDNA viruses, no RNA stage;order=Caudovirales;family=Podoviridae;unclassified Podoviridae;species=Enterococcus phage vB_EfaP_IME199;taxId=1747351	0	0	0	0	0	0	0	0	139	0	0	0	0	0	0	0
superkingdom=Viruses;dsDNA viruses, no RNA stage;order=Caudovirales;family=Podoviridae;unclassified Podoviridae;species=Enterococcus phage vB_Efae230P-4;taxId=1161939	0	0	0	0	0	0	0	0	6	0	0	0	0	0	0	0
superkingdom=Viruses;dsDNA viruses, no RNA stage;order=Caudovirales;family=Podoviridae;unclassified Podoviridae;species=Erwinia phage PEp14;taxId=1131315	76	0	0	0	40	7	0	127	1149	0	20	13	45	0	165	25
superkingdom=Viruses;dsDNA viruses, no RNA stage;order=Caudovirales;family=Podoviridae;unclassified Podoviridae;species=Escherichia phage ECBP5;taxId=1498172	0	0	0	10	0	0	0	3	51	0	0	0	0	0	0	0
superkingdom=Viruses;dsDNA viruses, no RNA stage;order=Caudovirales;family=Podoviridae;unclassified Podoviridae;species=Escherichia phage Pollock;taxId=1540097	0	0	38	0	0	0	149	0	325	0	0	0	46	0	0	0
superkingdom=Viruses;dsDNA viruses, no RNA stage;order=Caudovirales;family=Podoviridae;unclassified Podoviridae;species=Escherichia phage ST31;taxId=1983789	0	0	0	0	0	0	0	0	0	0	0	0	0	3	0	0
superkingdom=Viruses;dsDNA viruses, no RNA stage;order=Caudovirales;family=Podoviridae;unclassified Podoviridae;species=Escherichia phage vB_EcoP_F;taxId=1933110	0	0	0	0	0	0	0	0	4	0	0	0	0	0	0	0
superkingdom=Viruses;dsDNA viruses, no RNA stage;order=Caudovirales;family=Podoviridae;unclassified Podoviridae;species=Klebsiella phage AltoGao;taxId=2026943	9	0	0	15	0	0	0	30	346	0	27	16	0	10	0	32
superkingdom=Viruses;dsDNA viruses, no RNA stage;order=Caudovirales;family=Podoviridae;unclassified Podoviridae;species=Klebsiella phage SopranoGao;taxId=2026944	53	90	19	0	0	0	0	57	354	19	15	0	0	24	87	0
superkingdom=Viruses;dsDNA viruses, no RNA stage;order=Caudovirales;family=Podoviridae;unclassified Podoviridae;species=Klebsiella phage phiBO1E;taxId=1555207	0	0	8	0	6	0	69	0	0	0	0	0	0	0	0	0
superkingdom=Viruses;dsDNA viruses, no RNA stage;order=Caudovirales;family=Podoviridae;unclassified Podoviridae;species=Klebsiella phage phiKpS2;taxId=1897515	0	9	0	0	0	0	0	0	0	0	0	0	0	0	0	0
superkingdom=Viruses;dsDNA viruses, no RNA stage;order=Caudovirales;family=Podoviridae;unclassified Podoviridae;species=Klebsiella phage vB_KpnP_KpV74;taxId=1933773	17	0	0	7	0	6	21	0	292	0	28	0	0	0	23	0
superkingdom=Viruses;dsDNA viruses, no RNA stage;order=Caudovirales;family=Podoviridae;unclassified Podoviridae;species=Lactococcus phage asccphi28;taxId=503388	0	4	0	0	0	0	0	8	14	0	4	19	0	0	5	0
superkingdom=Viruses;dsDNA viruses, no RNA stage;order=Caudovirales;family=Podoviridae;unclassified Podoviridae;species=Pelagibacter phage HTVC010P;taxId=1283077	0	0	0	0	0	0	0	0	29	0	0	0	4	0	0	0
superkingdom=Viruses;dsDNA viruses, no RNA stage;order=Caudovirales;family=Podoviridae;unclassified Podoviridae;species=Pseudomonas phage PPpW-4;taxId=1279083	0	0	0	0	0	0	0	0	13	0	0	0	0	0	0	0
superkingdom=Viruses;dsDNA viruses, no RNA stage;order=Caudovirales;family=Podoviridae;unclassified Podoviridae;species=Pseudomonas phage PaP2;taxId=270673	0	0	0	0	0	0	0	0	167	0	0	0	0	0	0	4
superkingdom=Viruses;dsDNA viruses, no RNA stage;order=Caudovirales;family=Podoviridae;unclassified Podoviridae;species=Pseudomonas phage TC6;taxId=2060947	21	0	0	0	0	0	0	0	0	0	0	0	0	0	0	0
superkingdom=Viruses;dsDNA viruses, no RNA stage;order=Caudovirales;family=Podoviridae;unclassified Podoviridae;species=Pseudomonas phage VSW-3;taxId=1852562	0	0	0	0	0	0	0	0	7	0	0	0	0	0	0	0
superkingdom=Viruses;dsDNA viruses, no RNA stage;order=Caudovirales;family=Podoviridae;unclassified Podoviridae;species=Pseudomonas phage tf;taxId=1114179	0	0	0	0	0	0	0	0	14	0	0	0	0	0	0	0
superkingdom=Viruses;dsDNA viruses, no RNA stage;order=Caudovirales;family=Podoviridae;unclassified Podoviridae;species=Puniceispirillum phage HMO-2011;taxId=948071	0	0	0	0	0	0	0	0	7	0	0	0	0	0	0	0
superkingdom=Viruses;dsDNA viruses, no RNA stage;order=Caudovirales;family=Podoviridae;unclassified Podoviridae;species=Rhodoferax phage P26218;taxId=1636270	0	0	0	0	0	0	0	285	2620	33	0	18	0	12	13	60
superkingdom=Viruses;dsDNA viruses, no RNA stage;order=Caudovirales;family=Podoviridae;unclassified Podoviridae;species=Salinivibrio phage CW02;taxId=1161935	22	0	0	0	0	0	0	0	0	0	5	0	0	0	25	0
superkingdom=Viruses;dsDNA viruses, no RNA stage;order=Caudovirales;family=Podoviridae;unclassified Podoviridae;species=Salmonella phage 7-11;taxId=1054968	109	110	116	0	0	15	49	190	343	116	44	87	108	36	56	70
superkingdom=Viruses;dsDNA viruses, no RNA stage;order=Caudovirales;family=Podoviridae;unclassified Podoviridae;species=Synechococcus phage S-CBP4;taxId=754059	0	0	0	0	0	0	0	0	0	0	0	6	0	0	0	0
superkingdom=Viruses;dsDNA viruses, no RNA stage;order=Caudovirales;family=Podoviridae;unclassified Podoviridae;species=Vibrio phage CHOED;taxId=1458716	9	0	0	0	0	0	0	0	0	0	0	0	0	0	0	0
superkingdom=Viruses;dsDNA viruses, no RNA stage;order=Caudovirales;family=Podoviridae;unclassified Podoviridae;species=Vibrio phage JSF7;taxId=1292086	0	0	0	6	0	0	0	0	0	0	0	0	0	0	0	0
superkingdom=Viruses;dsDNA viruses, no RNA stage;order=Caudovirales;family=Podoviridae;unclassified Podoviridae;species=Vibrio phage VPMS1;taxId=1233488	0	0	0	0	0	0	0	0	83	0	0	0	0	0	0	0
superkingdom=Viruses;dsDNA viruses, no RNA stage;order=Caudovirales;family=Podoviridae;unclassified Podoviridae;species=Vibrio phage Vc1;taxId=1480731	0	0	0	0	0	0	0	0	6	0	0	0	0	0	0	0
superkingdom=Viruses;dsDNA viruses, no RNA stage;order=Caudovirales;family=Podoviridae;unclassified Podoviridae;species=Vibrio phage VvAW1;taxId=1168281	0	0	0	0	0	0	0	0	207	0	0	0	0	0	0	0
superkingdom=Viruses;dsDNA viruses, no RNA stage;order=Caudovirales;family=Podoviridae;unclassified Podoviridae;species=Vibrio phage pVco-5;taxId=1965485	129	0	93	0	0	0	14	101	774	0	0	0	23	0	0	0
superkingdom=Viruses;dsDNA viruses, no RNA stage;order=Caudovirales;family=Podoviridae;unclassified Podoviridae;species=Vibrio phage phi 1;taxId=1589297	33	0	0	0	0	0	47	0	0	0	0	6	0	0	11	0
superkingdom=Viruses;dsDNA viruses, no RNA stage;order=Caudovirales;family=Podoviridae;unclassified Podoviridae;species=Xanthomonas citri phage CP2;taxId=1188795	0	0	0	0	0	9	0	6	91	0	6	3	4	0	0	0
superkingdom=Viruses;dsDNA viruses, no RNA stage;order=Caudovirales;family=Podoviridae;unclassified Podoviridae;species=Yersinia phage vB_YenP_AP10;taxId=1735591	27	30	29	30	4	0	12	57	157	25	17	22	50	13	19	45
superkingdom=Viruses;dsDNA viruses, no RNA stage;order=Caudovirales;family=Podoviridae;unclassified Podoviridae;taxId=196895	216	72	29	37	0	0	0	0	4087	7	124	0	69	4	0	61
superkingdom=Viruses;dsDNA viruses, no RNA stage;order=Caudovirales;family=Siphoviridae;genus=Ab18virus;species=Pseudomonas virus Ab18;Pseudomonas phage vB_PaeS_PAO1_Ab18;taxId=1548905	0	0	0	0	0	0	0	0	0	0	0	4	0	0	0	0
superkingdom=Viruses;dsDNA viruses, no RNA stage;order=Caudovirales;family=Siphoviridae;genus=Ab18virus;species=Pseudomonas virus Ab19;Pseudomonas phage vB_PaeS_PAO1_Ab19;taxId=1548912	0	0	0	0	0	0	0	0	100	0	0	0	0	0	0	0
superkingdom=Viruses;dsDNA viruses, no RNA stage;order=Caudovirales;family=Siphoviridae;genus=Ab18virus;species=Pseudomonas virus PaMx11;Pseudomonas phage PaMx11;taxId=1175657	0	42	0	0	0	0	4	8	74	7	15	0	0	14	0	0
superkingdom=Viruses;dsDNA viruses, no RNA stage;order=Caudovirales;family=Siphoviridae;genus=Ab18virus;taxId=1982095	0	0	0	0	0	0	3	0	217	0	0	0	24	0	0	0
superkingdom=Viruses;dsDNA viruses, no RNA stage;order=Caudovirales;family=Siphoviridae;genus=Ab18virus;unclassified Ab18virus;species=Pseudomonas phage ZC01;taxId=1622114	0	0	0	0	0	0	0	0	0	7	0	0	0	0	0	0
superkingdom=Viruses;dsDNA viruses, no RNA stage;order=Caudovirales;family=Siphoviridae;genus=Barnyardvirus;species=Mycobacterium virus Predator;Mycobacterium phage Predator;taxId=543153	11	17	6	4	0	5	17	11	41	25	4	0	103	22	11	10
superkingdom=Viruses;dsDNA viruses, no RNA stage;order=Caudovirales;family=Siphoviridae;genus=C2virus;species=Lactococcus virus bIL67;taxId=36343	0	0	0	0	0	0	0	6	0	0	0	0	0	0	0	0
superkingdom=Viruses;dsDNA viruses, no RNA stage;order=Caudovirales;family=Siphoviridae;genus=C2virus;species=Lactococcus virus c2;Lactococcus phage c2/923 recombinant;taxId=374900	0	21	0	0	0	0	0	0	0	0	0	0	0	0	0	0
superkingdom=Viruses;dsDNA viruses, no RNA stage;order=Caudovirales;family=Siphoviridae;genus=C2virus;species=Lactococcus virus c2;taxId=31537	0	40	0	0	0	0	0	10	0	0	0	0	0	0	0	0
superkingdom=Viruses;dsDNA viruses, no RNA stage;order=Caudovirales;family=Siphoviridae;genus=C2virus;unclassified C2likevirus;species=Lactococcus phage CHL92;taxId=197314	0	0	0	0	0	0	0	0	7	0	0	0	0	0	0	0
superkingdom=Viruses;dsDNA viruses, no RNA stage;order=Caudovirales;family=Siphoviridae;genus=C2virus;unclassified C2likevirus;species=Lactococcus phage M5938;taxId=1862960	0	0	0	0	0	0	0	0	0	0	0	0	4	0	0	0
superkingdom=Viruses;dsDNA viruses, no RNA stage;order=Caudovirales;family=Siphoviridae;genus=C2virus;unclassified C2likevirus;species=Lactococcus phage M6162;taxId=1862961	0	0	0	0	0	0	4	0	72	0	0	0	0	0	3	7
superkingdom=Viruses;dsDNA viruses, no RNA stage;order=Caudovirales;family=Siphoviridae;genus=C2virus;unclassified C2likevirus;species=Lactococcus phage M6165;taxId=1862962	0	0	0	0	0	0	0	0	0	0	0	0	0	2	0	0
superkingdom=Viruses;dsDNA viruses, no RNA stage;order=Caudovirales;family=Siphoviridae;genus=C2virus;unclassified C2likevirus;taxId=329156	4	70	5	0	4	0	0	0	0	0	0	5	0	3	0	0
superkingdom=Viruses;dsDNA viruses, no RNA stage;order=Caudovirales;family=Siphoviridae;genus=C5virus;taxId=1912760	5	0	0	0	0	0	0	0	23	0	0	0	0	0	0	0
superkingdom=Viruses;dsDNA viruses, no RNA stage;order=Caudovirales;family=Siphoviridae;genus=Cba181virus;species=Cellulophaga virus Cba121;Cellulophaga phage phi12:1;taxId=1327976	0	0	0	0	0	0	0	0	63	0	0	0	0	0	0	0
superkingdom=Viruses;dsDNA viruses, no RNA stage;order=Caudovirales;family=Siphoviridae;genus=Cba181virus;species=Cellulophaga virus Cba181;Cellulophaga phage phi18:1;taxId=1327982	0	0	0	0	0	0	0	0	24	0	0	0	0	0	0	0
superkingdom=Viruses;dsDNA viruses, no RNA stage;order=Caudovirales;family=Siphoviridae;genus=Chivirus;taxId=1623283	0	0	2	0	0	0	0	0	148	2	0	0	0	0	0	0
superkingdom=Viruses;dsDNA viruses, no RNA stage;order=Caudovirales;family=Siphoviridae;genus=Cronusvirus;species=Rhodobacter virus RcCronus;taxId=2005060	0	0	0	0	0	0	0	0	4	0	0	0	0	6	0	0
superkingdom=Viruses;dsDNA viruses, no RNA stage;order=Caudovirales;family=Siphoviridae;genus=Ff47virus;species=Mycobacterium virus Muddy;Mycobacterium phage Muddy;taxId=1340829	0	0	0	0	0	0	0	0	271	0	0	0	0	0	0	0
superkingdom=Viruses;dsDNA viruses, no RNA stage;order=Caudovirales;family=Siphoviridae;genus=Gordonvirus;species=Arthrobacter virus Gordon;Arthrobacter phage Gordon;taxId=1772298	0	0	0	0	0	0	6	0	168	0	0	0	0	0	0	0
superkingdom=Viruses;dsDNA viruses, no RNA stage;order=Caudovirales;family=Siphoviridae;genus=Gordtnkvirus;species=Gordonia virus GordTnk2;Gordonia phage GordTnk2;taxId=1622192	0	0	0	0	0	0	0	0	0	0	0	0	0	0	5	0
superkingdom=Viruses;dsDNA viruses, no RNA stage;order=Caudovirales;family=Siphoviridae;genus=Hk578virus;species=Escherichia virus EK99P1;Escherichia phage EK99P-1;taxId=1527514	0	0	0	0	0	0	0	0	23	0	0	0	0	0	0	0
superkingdom=Viruses;dsDNA viruses, no RNA stage;order=Caudovirales;family=Siphoviridae;genus=Hk578virus;species=Sodalis virus SO1;Sodalis phage SO1;taxId=673375	0	0	0	0	0	0	0	0	89	0	0	0	0	0	0	0
superkingdom=Viruses;dsDNA viruses, no RNA stage;order=Caudovirales;family=Siphoviridae;genus=Hk578virus;taxId=1623289	0	0	0	0	10	0	0	0	0	0	0	0	0	0	0	0
superkingdom=Viruses;dsDNA viruses, no RNA stage;order=Caudovirales;family=Siphoviridae;genus=Jwxvirus;species=Achromobacter virus 83-24;Achromobacter phage 83-24;taxId=1589747	0	0	0	0	0	0	0	4	0	0	0	0	0	0	0	0
superkingdom=Viruses;dsDNA viruses, no RNA stage;order=Caudovirales;family=Siphoviridae;genus=Mudcatvirus;species=Arthrobacter virus Circum;Arthrobacter phage Circum;taxId=1772295	0	0	0	0	0	0	0	0	505	0	0	0	0	0	0	0
superkingdom=Viruses;dsDNA viruses, no RNA stage;order=Caudovirales;family=Siphoviridae;genus=Mudcatvirus;species=Arthrobacter virus Mudcat;Arthrobacter phage Mudcat;taxId=1796997	0	0	0	0	0	0	0	0	197	0	0	0	0	0	0	0
superkingdom=Viruses;dsDNA viruses, no RNA stage;order=Caudovirales;family=Siphoviridae;genus=N15virus;species=Escherichia virus N15;taxId=40631	0	0	0	0	0	0	6	6	0	2	0	0	0	0	0	9
superkingdom=Viruses;dsDNA viruses, no RNA stage;order=Caudovirales;family=Siphoviridae;genus=Nonagvirus;species=Escherichia virus 9g;Enterobacteria phage 9g;taxId=1468411	0	0	0	0	0	0	0	0	0	11	25	0	0	0	0	0
superkingdom=Viruses;dsDNA viruses, no RNA stage;order=Caudovirales;family=Siphoviridae;genus=Nonagvirus;species=Escherichia virus JenK1;Enterobacteria phage JenK1;taxId=1610836	0	0	0	33	0	0	0	0	17	0	0	0	0	0	0	0
superkingdom=Viruses;dsDNA viruses, no RNA stage;order=Caudovirales;family=Siphoviridae;genus=Nonagvirus;species=Escherichia virus JenP1;Enterobacteria phage JenP1;taxId=1610837	0	0	0	0	0	0	19	0	0	0	0	0	0	0	0	0
superkingdom=Viruses;dsDNA viruses, no RNA stage;order=Caudovirales;family=Siphoviridae;genus=Nonagvirus;species=Escherichia virus JenP2;Enterobacteria phage JenP2;taxId=1610838	24	34	0	0	0	0	0	0	0	0	0	0	0	0	0	0
superkingdom=Viruses;dsDNA viruses, no RNA stage;order=Caudovirales;family=Siphoviridae;genus=Nonagvirus;taxId=1921117	0	0	95	0	0	9	0	45	57	0	0	0	0	8	0	0
superkingdom=Viruses;dsDNA viruses, no RNA stage;order=Caudovirales;family=Siphoviridae;genus=Np1virus;species=Pseudomonas virus NP1;Pseudomonas phage NP1;taxId=1844477	0	0	0	0	0	0	0	0	1579	0	0	0	0	0	0	0
superkingdom=Viruses;dsDNA viruses, no RNA stage;order=Caudovirales;family=Siphoviridae;genus=Np1virus;species=Pseudomonas virus PaMx25;Pseudomonas phage PaMx25;taxId=1175654	34	0	33	38	33	0	23	0	577	0	10	0	0	0	0	23
superkingdom=Viruses;dsDNA viruses, no RNA stage;order=Caudovirales;family=Siphoviridae;genus=Np1virus;taxId=1982239	0	34	0	0	0	0	0	0	222	0	0	0	0	0	0	0
superkingdom=Viruses;dsDNA viruses, no RNA stage;order=Caudovirales;family=Siphoviridae;genus=P12002virus;species=Polaribacter virus P12002L;Polaribacter phage P12002L;taxId=1647386	0	0	0	0	0	0	0	0	5	0	0	0	0	0	0	0
superkingdom=Viruses;dsDNA viruses, no RNA stage;order=Caudovirales;family=Siphoviridae;genus=P12024virus;species=Nonlabens virus P12024S;Nonlabens phage P12024S;taxId=1168478	0	0	0	4	0	0	0	0	0	0	0	0	0	0	0	0
superkingdom=Viruses;dsDNA viruses, no RNA stage;order=Caudovirales;family=Siphoviridae;genus=Pa6virus;species=Propionibacterium virus PHL111M01;Propionibacterium phage PHL111M01;taxId=1235653	0	0	0	0	0	0	0	0	10	0	0	0	0	0	0	0
superkingdom=Viruses;dsDNA viruses, no RNA stage;order=Caudovirales;family=Siphoviridae;genus=Pa6virus;species=Propionibacterium virus PHL141N00;Propionibacterium phage PHL141N00;taxId=1500821	0	0	0	0	0	0	0	0	17	0	0	0	0	0	0	0
superkingdom=Viruses;dsDNA viruses, no RNA stage;order=Caudovirales;family=Siphoviridae;genus=Pa6virus;taxId=1982251	0	0	0	0	0	0	0	0	7	0	0	0	0	0	0	0
superkingdom=Viruses;dsDNA viruses, no RNA stage;order=Caudovirales;family=Siphoviridae;genus=Pamx74virus;species=Pseudomonas virus PaMx28;Pseudomonas phage PaMx28;taxId=1175659	0	0	0	6	7	0	0	0	0	0	0	0	0	0	0	0
superkingdom=Viruses;dsDNA viruses, no RNA stage;order=Caudovirales;family=Siphoviridae;genus=Pamx74virus;species=Pseudomonas virus PaMx74;Pseudomonas phage PaMx74;taxId=1175663	17	26	14	31	158	94	26	20	270	37	10	19	18	10	16	12
superkingdom=Viruses;dsDNA viruses, no RNA stage;order=Caudovirales;family=Siphoviridae;genus=Patiencevirus;species=Mycobacterium virus Patience;Mycobacterium phage Patience;taxId=1074308	0	0	0	0	0	0	0	0	40	0	0	0	0	0	0	0
superkingdom=Viruses;dsDNA viruses, no RNA stage;order=Caudovirales;family=Siphoviridae;genus=Patiencevirus;species=Mycobacterium virus Patience;taxId=1982360	0	0	0	0	0	0	0	0	0	0	0	0	0	15	4	0
superkingdom=Viruses;dsDNA viruses, no RNA stage;order=Caudovirales;family=Siphoviridae;genus=Pepy6virus;species=Rhodococcus virus Pepy6;Rhodococcus phage ReqiPepy6;taxId=691965	0	0	11	0	0	0	0	6	126	0	0	18	0	0	0	0
superkingdom=Viruses;dsDNA viruses, no RNA stage;order=Caudovirales;family=Siphoviridae;genus=Pepy6virus;species=Rhodococcus virus Poco6;Rhodococcus phage ReqiPoco6;taxId=691964	0	0	0	0	0	0	86	0	51	0	0	0	0	0	0	0
superkingdom=Viruses;dsDNA viruses, no RNA stage;order=Caudovirales;family=Siphoviridae;genus=Pepy6virus;taxId=1982367	1663	0	0	18	0	0	239	0	137	0	10	0	0	8	0	0
superkingdom=Viruses;dsDNA viruses, no RNA stage;order=Caudovirales;family=Siphoviridae;genus=Phicbkvirus;species=Caulobacter virus Rogue;taxId=1211643	0	0	0	0	0	0	2	0	37	0	0	0	0	0	0	0
superkingdom=Viruses;dsDNA viruses, no RNA stage;order=Caudovirales;family=Siphoviridae;genus=Phicbkvirus;taxId=1623296	0	0	0	0	0	0	0	0	9	0	0	0	0	0	0	0
superkingdom=Viruses;dsDNA viruses, no RNA stage;order=Caudovirales;family=Siphoviridae;genus=Phietavirus;taxId=1623298	0	0	0	0	0	0	0	0	0	0	0	0	4	0	0	0
superkingdom=Viruses;dsDNA viruses, no RNA stage;order=Caudovirales;family=Siphoviridae;genus=Phijl1virus;species=Lactobacillus virus phiJL1;taxId=235201	0	0	4	0	0	0	0	16	30	0	0	0	0	0	0	6
superkingdom=Viruses;dsDNA viruses, no RNA stage;order=Caudovirales;family=Siphoviridae;genus=Sap6virus;species=Enterococcus virus VD13;Enterococcus phage VD13;taxId=1458851	0	0	0	0	0	0	0	0	6	0	0	0	0	0	0	0
superkingdom=Viruses;dsDNA viruses, no RNA stage;order=Caudovirales;family=Siphoviridae;genus=Sap6virus;taxId=1623302	0	0	0	0	0	0	0	0	8	0	0	0	0	0	0	0
superkingdom=Viruses;dsDNA viruses, no RNA stage;order=Caudovirales;family=Siphoviridae;genus=Septima3virus;species=Burkholderia virus KL1;Burkholderia phage KL1;taxId=1132026	0	0	27	0	0	186	0	0	3192	27	0	0	71	110	91	0
superkingdom=Viruses;dsDNA viruses, no RNA stage;order=Caudovirales;family=Siphoviridae;genus=Septima3virus;species=Pseudomonas virus 73;Pseudomonas phage 73;Pseudomonas phage PaMx10;taxId=1175656	0	8	0	0	0	0	0	8	126	0	0	0	0	0	0	0
superkingdom=Viruses;dsDNA viruses, no RNA stage;order=Caudovirales;family=Siphoviridae;genus=Septima3virus;species=Pseudomonas virus Ab26;Pseudomonas phage vB_PaeS_SCH_Ab26;taxId=1476390	0	0	0	0	0	0	0	0	136	0	0	0	0	0	0	0
superkingdom=Viruses;dsDNA viruses, no RNA stage;order=Caudovirales;family=Siphoviridae;genus=Septima3virus;species=Pseudomonas virus Kakheti25;Pseudomonas phage vB_Pae-Kakheti25;taxId=1141526	0	0	0	0	0	0	0	0	345	0	0	0	0	0	0	0
superkingdom=Viruses;dsDNA viruses, no RNA stage;order=Caudovirales;family=Siphoviridae;genus=Septima3virus;species=Pseudomonas virus Kakheti25;taxId=1921546	0	0	0	0	0	0	0	0	129	0	0	0	0	0	0	47
superkingdom=Viruses;dsDNA viruses, no RNA stage;order=Caudovirales;family=Siphoviridae;genus=Septima3virus;taxId=1921544	101	599	67	763	74	300	156	294	1875	18	116	27	86	138	51	194
superkingdom=Viruses;dsDNA viruses, no RNA stage;order=Caudovirales;family=Siphoviridae;genus=Sextaecvirus;species=Staphylococcus virus Sextaec;Staphylococcus phage 6ec;taxId=1500386	0	0	0	0	0	0	0	0	271	0	0	0	0	0	0	0
superkingdom=Viruses;dsDNA viruses, no RNA stage;order=Caudovirales;family=Siphoviridae;genus=Sextaecvirus;taxId=1922243	0	0	4	0	0	0	0	0	0	0	0	0	0	0	0	0
superkingdom=Viruses;dsDNA viruses, no RNA stage;order=Caudovirales;family=Siphoviridae;genus=Sfi11virus;species=Streptococcus virus 2972;taxId=306323	0	0	0	0	0	0	9	0	0	0	0	0	0	0	0	0
superkingdom=Viruses;dsDNA viruses, no RNA stage;order=Caudovirales;family=Siphoviridae;genus=Sfi11virus;taxId=1623303	0	0	0	10	0	0	0	0	0	0	0	0	0	0	0	0
superkingdom=Viruses;dsDNA viruses, no RNA stage;order=Caudovirales;family=Siphoviridae;genus=Sk1virus;taxId=1623305	17	0	0	0	0	0	0	0	0	0	0	0	0	0	12	5
superkingdom=Viruses;dsDNA viruses, no RNA stage;order=Caudovirales;family=Siphoviridae;genus=Slashvirus;species=Bacillus virus Stahl;Bacillus phage Stahl;taxId=1610832	0	0	0	0	0	0	41	0	0	0	0	0	0	0	0	0
superkingdom=Viruses;dsDNA viruses, no RNA stage;order=Caudovirales;family=Siphoviridae;genus=Slashvirus;taxId=1921709	0	0	0	0	0	0	150	0	0	0	0	0	0	0	0	0
superkingdom=Viruses;dsDNA viruses, no RNA stage;order=Caudovirales;family=Siphoviridae;genus=T5virus;species=Escherichia virus AKFV33;taxId=1112008	0	0	13	0	0	0	0	0	0	0	0	0	4	0	0	0
superkingdom=Viruses;dsDNA viruses, no RNA stage;order=Caudovirales;family=Siphoviridae;genus=T5virus;species=Escherichia virus EPS7;taxId=491003	0	0	0	0	0	0	0	0	0	0	0	2	0	0	0	0
superkingdom=Viruses;dsDNA viruses, no RNA stage;order=Caudovirales;family=Siphoviridae;genus=T5virus;species=Escherichia virus FFH1;Escherichia phage vB_EcoS_FFH1;taxId=1446489	0	0	0	0	0	0	0	0	45	0	0	0	10	0	0	0
superkingdom=Viruses;dsDNA viruses, no RNA stage;order=Caudovirales;family=Siphoviridae;genus=T5virus;species=Escherichia virus slur09;Escherichia phage slur09;taxId=1728958	0	0	0	0	0	0	0	0	0	0	0	0	0	0	0	10
superkingdom=Viruses;dsDNA viruses, no RNA stage;order=Caudovirales;family=Siphoviridae;genus=T5virus;species=Salmonella virus 118970sal2;taxId=1982565	0	0	0	0	0	0	0	0	0	5	0	0	4	0	0	13
superkingdom=Viruses;dsDNA viruses, no RNA stage;order=Caudovirales;family=Siphoviridae;genus=T5virus;species=Salmonella virus Stitch;taxId=1540099	0	0	6	0	0	0	0	0	0	0	0	0	0	0	0	0
superkingdom=Viruses;dsDNA viruses, no RNA stage;order=Caudovirales;family=Siphoviridae;genus=T5virus;taxId=187218	17	8	3	25	0	7	18	0	201	4	4	7	0	4	13	4
superkingdom=Viruses;dsDNA viruses, no RNA stage;order=Caudovirales;family=Siphoviridae;genus=T5virus;unclassified T5likevirus;species=Klebsiella phage Sugarland;taxId=2053603	0	35	0	10	6	0	0	19	235	0	0	0	0	24	0	0
superkingdom=Viruses;dsDNA viruses, no RNA stage;order=Caudovirales;family=Siphoviridae;genus=T5virus;unclassified T5likevirus;species=Klebsiella phage vB_Kpn_IME260;taxId=1912318	45	54	28	9	0	0	20	50	362	34	40	9	0	41	21	18
superkingdom=Viruses;dsDNA viruses, no RNA stage;order=Caudovirales;family=Siphoviridae;genus=T5virus;unclassified T5likevirus;species=Salmonella phage SP3;taxId=2053625	0	0	0	0	0	0	0	0	0	0	0	0	4	0	0	0
superkingdom=Viruses;dsDNA viruses, no RNA stage;order=Caudovirales;family=Siphoviridae;genus=T5virus;unclassified T5likevirus;taxId=352888	0	0	0	0	0	16	0	0	0	0	0	0	0	0	0	0
superkingdom=Viruses;dsDNA viruses, no RNA stage;order=Caudovirales;family=Siphoviridae;genus=Tin2virus;species=Tsukamurella virus TIN2;Tsukamurella phage TIN2;taxId=1636545	0	0	0	0	0	0	0	147	0	0	0	0	8	0	0	0
superkingdom=Viruses;dsDNA viruses, no RNA stage;order=Caudovirales;family=Siphoviridae;genus=Tin2virus;species=Tsukamurella virus TIN3;Tsukamurella phage TIN3;taxId=1636546	0	0	0	0	0	0	0	48	0	0	0	0	0	0	0	0
superkingdom=Viruses;dsDNA viruses, no RNA stage;order=Caudovirales;family=Siphoviridae;genus=Tin2virus;taxId=1982569	0	0	0	0	0	0	0	14	0	0	0	0	0	0	0	0
superkingdom=Viruses;dsDNA viruses, no RNA stage;order=Caudovirales;family=Siphoviridae;genus=Titanvirus;species=Rhodobacter virus RcSpartan;Rhodobacter phage RcSpartan;taxId=1662331	0	0	0	0	0	0	0	0	0	40	0	0	0	0	0	0
superkingdom=Viruses;dsDNA viruses, no RNA stage;order=Caudovirales;family=Siphoviridae;genus=Titanvirus;species=Rhodobacter virus RcTitan;Rhodobacter phage RcTitan;taxId=1662330	0	0	0	0	0	0	0	0	0	0	0	20	0	0	13	0
superkingdom=Viruses;dsDNA viruses, no RNA stage;order=Caudovirales;family=Siphoviridae;genus=Titanvirus;taxId=1982573	15	27	10	12	0	0	0	16	498	0	0	0	0	37	0	3
superkingdom=Viruses;dsDNA viruses, no RNA stage;order=Caudovirales;family=Siphoviridae;genus=Yuavirus;species=Pseudomonas virus LKO4;Pseudomonas phage LKO4;taxId=1308899	0	0	0	0	0	0	0	8	313	0	0	0	0	0	0	0
superkingdom=Viruses;dsDNA viruses, no RNA stage;order=Caudovirales;family=Siphoviridae;genus=Yuavirus;species=Pseudomonas virus M6;taxId=347328	0	0	0	0	0	0	0	0	0	0	4	0	0	0	0	0
superkingdom=Viruses;dsDNA viruses, no RNA stage;order=Caudovirales;family=Siphoviridae;genus=Yuavirus;species=Pseudomonas virus MP1412;Pseudomonas phage MP1412;taxId=1204517	0	0	0	0	13	0	0	0	0	0	0	0	0	0	0	0
superkingdom=Viruses;dsDNA viruses, no RNA stage;order=Caudovirales;family=Siphoviridae;genus=Yuavirus;species=Pseudomonas virus PAE1;Pseudomonas phage PAE1;taxId=1718273	0	0	0	0	0	0	0	0	733	0	0	0	0	0	0	0
superkingdom=Viruses;dsDNA viruses, no RNA stage;order=Caudovirales;family=Siphoviridae;genus=Yuavirus;taxId=1299429	19	30	0	23	0	6	26	0	49	0	22	10	0	18	0	6
superkingdom=Viruses;dsDNA viruses, no RNA stage;order=Caudovirales;family=Siphoviridae;subfamily=Bclasvirinae;genus=Acadianvirus;species=Mycobacterium virus Acadian;taxId=1982901	0	4	4	0	0	0	0	0	0	0	0	0	0	0	0	0
superkingdom=Viruses;dsDNA viruses, no RNA stage;order=Caudovirales;family=Siphoviridae;subfamily=Bclasvirinae;genus=Acadianvirus;species=Mycobacterium virus Baee;Mycobacterium phage Baee;taxId=1647306	0	0	0	0	0	0	0	0	0	0	8	0	0	0	0	0
superkingdom=Viruses;dsDNA viruses, no RNA stage;order=Caudovirales;family=Siphoviridae;subfamily=Bclasvirinae;genus=Acadianvirus;taxId=1982897	0	0	0	0	0	0	0	6	0	0	0	4	0	4	0	0
superkingdom=Viruses;dsDNA viruses, no RNA stage;order=Caudovirales;family=Siphoviridae;subfamily=Bclasvirinae;genus=Coopervirus;species=Mycobacterium virus Adawi;Mycobacterium phage Adawi;taxId=1354507	0	0	0	0	0	0	0	0	0	2	0	0	5	0	0	0
superkingdom=Viruses;dsDNA viruses, no RNA stage;order=Caudovirales;family=Siphoviridae;subfamily=Bclasvirinae;genus=Coopervirus;species=Mycobacterium virus Chrisnmich;Mycobacterium phage ChrisnMich;taxId=1034130	0	0	0	0	0	0	0	0	0	4	0	0	7	0	0	0
superkingdom=Viruses;dsDNA viruses, no RNA stage;order=Caudovirales;family=Siphoviridae;subfamily=Bclasvirinae;genus=Coopervirus;species=Mycobacterium virus Nigel;Mycobacterium phage Nigel;taxId=543152	0	0	0	0	0	0	0	0	10	0	0	0	0	0	0	0
superkingdom=Viruses;dsDNA viruses, no RNA stage;order=Caudovirales;family=Siphoviridae;subfamily=Bclasvirinae;genus=Coopervirus;species=Mycobacterium virus Vincenzo;taxId=1983110	0	0	0	0	0	0	0	0	17	0	0	0	0	0	0	0
superkingdom=Viruses;dsDNA viruses, no RNA stage;order=Caudovirales;family=Siphoviridae;subfamily=Bclasvirinae;genus=Coopervirus;taxId=1982898	0	5	3	0	0	0	0	4	75	4	0	0	9	11	6	0
superkingdom=Viruses;dsDNA viruses, no RNA stage;order=Caudovirales;family=Siphoviridae;subfamily=Guernseyvirinae;genus=Jerseyvirus;species=Salmonella virus Jersey;Salmonella phage Jersey;taxId=1340534	0	0	0	0	0	4	0	0	0	0	0	0	0	0	0	0
superkingdom=Viruses;dsDNA viruses, no RNA stage;order=Caudovirales;family=Siphoviridae;subfamily=Guernseyvirinae;genus=Jerseyvirus;species=Salmonella virus LSPA1;Salmonella phage LSPA1;taxId=1540823	0	0	0	0	0	0	0	0	131	0	10	0	0	0	0	0
superkingdom=Viruses;dsDNA viruses, no RNA stage;order=Caudovirales;family=Siphoviridae;subfamily=Guernseyvirinae;genus=Jerseyvirus;species=Salmonella virus SE2;Salmonella phage SE2;taxId=1115478	0	0	0	0	0	0	0	0	0	0	0	10	0	0	0	0
superkingdom=Viruses;dsDNA viruses, no RNA stage;order=Caudovirales;family=Siphoviridae;subfamily=Guernseyvirinae;genus=Jerseyvirus;species=Salmonella virus SP101;Salmonella phage FSL SP-101;taxId=1173752	0	0	0	0	0	0	0	0	26	0	0	0	0	0	0	0
superkingdom=Viruses;dsDNA viruses, no RNA stage;order=Caudovirales;family=Siphoviridae;subfamily=Guernseyvirinae;genus=K1gvirus;species=Escherichia virus K1G;Escherichia phage K1-dep(4);taxId=698486	0	17	53	0	0	14	0	0	631	23	33	19	0	0	20	0
superkingdom=Viruses;dsDNA viruses, no RNA stage;order=Caudovirales;family=Siphoviridae;subfamily=Guernseyvirinae;genus=K1gvirus;species=Escherichia virus K1H;Escherichia phage K1-dep(1);taxId=698487	0	0	0	0	0	0	0	0	13	0	0	0	0	0	0	0
superkingdom=Viruses;dsDNA viruses, no RNA stage;order=Caudovirales;family=Siphoviridae;subfamily=Guernseyvirinae;genus=K1gvirus;species=Escherichia virus K1ind2;Escherichia phage K1-ind(2);taxId=698489	0	0	0	0	0	13	0	0	27	0	0	0	0	0	0	0
superkingdom=Viruses;dsDNA viruses, no RNA stage;order=Caudovirales;family=Siphoviridae;subfamily=Guernseyvirinae;genus=K1gvirus;taxId=1910992	53	0	0	33	19	0	8	0	0	0	0	0	0	0	0	0
superkingdom=Viruses;dsDNA viruses, no RNA stage;order=Caudovirales;family=Siphoviridae;subfamily=Tunavirinae;genus=Kp36virus;species=Klebsiella virus 1513;Klebsiella phage 1513;taxId=1610829	0	0	13	0	0	0	0	0	0	0	0	0	0	0	0	0
superkingdom=Viruses;dsDNA viruses, no RNA stage;order=Caudovirales;family=Siphoviridae;subfamily=Tunavirinae;genus=Kp36virus;species=Klebsiella virus KLPN1;Klebsiella phage KLPN1;taxId=1647408	0	0	0	12	0	0	0	0	0	0	4	0	0	0	3	8
superkingdom=Viruses;dsDNA viruses, no RNA stage;order=Caudovirales;family=Siphoviridae;subfamily=Tunavirinae;genus=Kp36virus;species=Klebsiella virus KP36;Klebsiella phage KP36;taxId=1129191	16	0	0	0	0	0	0	0	0	0	0	0	0	0	0	0
superkingdom=Viruses;dsDNA viruses, no RNA stage;order=Caudovirales;family=Siphoviridae;subfamily=Tunavirinae;genus=Kp36virus;species=Klebsiella virus PKP126;Klebsiella phage PKP126;taxId=1654927	0	0	0	15	12	0	0	0	0	0	4	0	0	0	0	0
superkingdom=Viruses;dsDNA viruses, no RNA stage;order=Caudovirales;family=Siphoviridae;subfamily=Tunavirinae;genus=Kp36virus;species=Klebsiella virus Sushi;Klebsiella phage Sushi;taxId=1675609	0	0	0	9	0	0	0	0	0	0	0	0	0	0	0	0
superkingdom=Viruses;dsDNA viruses, no RNA stage;order=Caudovirales;family=Siphoviridae;subfamily=Tunavirinae;genus=Kp36virus;taxId=1920860	0	52	0	0	0	4	8	42	0	14	7	29	25	0	9	0
superkingdom=Viruses;dsDNA viruses, no RNA stage;order=Caudovirales;family=Siphoviridae;subfamily=Tunavirinae;genus=Kp36virus;unclassified Kp36virus;species=Klebsiella phage MezzoGao;taxId=2026950	0	0	0	0	0	0	0	0	159	0	0	0	0	0	0	0
superkingdom=Viruses;dsDNA viruses, no RNA stage;order=Caudovirales;family=Siphoviridae;subfamily=Tunavirinae;genus=Kp36virus;unclassified Kp36virus;species=Klebsiella virus GML-KpCol1;taxId=2060945	0	0	0	0	0	0	0	22	0	0	0	0	0	0	0	0
superkingdom=Viruses;dsDNA viruses, no RNA stage;order=Caudovirales;family=Siphoviridae;subfamily=Tunavirinae;genus=Kp36virus;unclassified Kp36virus;taxId=2026949	0	0	0	0	0	0	0	0	0	0	4	0	0	13	0	0
superkingdom=Viruses;dsDNA viruses, no RNA stage;order=Caudovirales;family=Siphoviridae;subfamily=Tunavirinae;genus=Rogue1virus;species=Escherichia virus Eb49;Escherichia phage EB49;taxId=1048207	0	0	0	0	0	0	0	0	104	0	0	2	0	0	0	0
superkingdom=Viruses;dsDNA viruses, no RNA stage;order=Caudovirales;family=Siphoviridae;subfamily=Tunavirinae;genus=Rtpvirus;species=Escherichia virus ACGM12;Escherichia phage vB_Eco_ACG-M12;taxId=1141140	0	0	0	0	0	0	0	4	165	0	0	0	0	0	4	0
superkingdom=Viruses;dsDNA viruses, no RNA stage;order=Caudovirales;family=Siphoviridae;subfamily=Tunavirinae;genus=Rtpvirus;species=Escherichia virus Rtp;taxId=355246	0	0	0	0	0	0	0	0	0	0	6	0	0	0	0	0
superkingdom=Viruses;dsDNA viruses, no RNA stage;order=Caudovirales;family=Siphoviridae;subfamily=Tunavirinae;genus=T1virus;species=Shigella virus PSf2;Shigella phage pSf-2;taxId=1572702	0	0	0	0	0	0	0	0	25	0	0	0	0	0	0	0
superkingdom=Viruses;dsDNA viruses, no RNA stage;order=Caudovirales;family=Siphoviridae;subfamily=Tunavirinae;genus=Tlsvirus;species=Citrobacter virus Stevie;taxId=1540096	0	0	0	0	0	0	0	0	21	0	0	0	0	0	0	0
superkingdom=Viruses;dsDNA viruses, no RNA stage;order=Caudovirales;family=Siphoviridae;subfamily=Tunavirinae;genus=Tlsvirus;species=Salmonella virus SP126;taxId=1173741	0	0	0	0	0	0	0	0	20	0	0	0	0	0	0	0
superkingdom=Viruses;dsDNA viruses, no RNA stage;order=Caudovirales;family=Siphoviridae;subfamily=Tunavirinae;genus=Tlsvirus;taxId=1920865	0	0	0	0	0	0	0	0	0	0	0	3	0	0	0	0
superkingdom=Viruses;dsDNA viruses, no RNA stage;order=Caudovirales;family=Siphoviridae;subfamily=Tunavirinae;unassigned Tunavirinae;species=Cronobacter virus Esp2949-1;taxId=1073767	0	0	0	0	0	0	0	0	0	0	0	30	0	0	0	0
superkingdom=Viruses;dsDNA viruses, no RNA stage;order=Caudovirales;family=Siphoviridae;taxId=10699	122	45	792	22	29	16	531	209	4892	195	296	83	393	130	303	251
superkingdom=Viruses;dsDNA viruses, no RNA stage;order=Caudovirales;family=Siphoviridae;unclassified Siphoviridae;species=Achromobacter phage phiAxp-2;taxId=1664246	0	0	0	0	0	0	0	0	39	0	0	0	0	0	0	0
superkingdom=Viruses;dsDNA viruses, no RNA stage;order=Caudovirales;family=Siphoviridae;unclassified Siphoviridae;species=Acinetobacter phage IME_AB3;taxId=1458669	0	0	0	0	0	0	0	0	122	0	0	0	0	0	0	0
superkingdom=Viruses;dsDNA viruses, no RNA stage;order=Caudovirales;family=Siphoviridae;unclassified Siphoviridae;species=Acinetobacter phage vB_AbaS_Loki;taxId=1970374	5	17	6	10	0	3	67	4	244	6	0	0	5	0	6	7
superkingdom=Viruses;dsDNA viruses, no RNA stage;order=Caudovirales;family=Siphoviridae;unclassified Siphoviridae;species=Arthrobacter phage Caterpillar;taxId=2015855	0	0	0	0	0	0	0	0	291	0	0	0	0	0	0	0
superkingdom=Viruses;dsDNA viruses, no RNA stage;order=Caudovirales;family=Siphoviridae;unclassified Siphoviridae;species=Arthrobacter phage Correa;taxId=2024275	0	0	0	0	0	0	39	0	525	0	0	0	0	0	0	0
superkingdom=Viruses;dsDNA viruses, no RNA stage;order=Caudovirales;family=Siphoviridae;unclassified Siphoviridae;species=Arthrobacter phage Elsa;taxId=2024276	0	0	0	0	0	0	0	0	342	0	0	0	0	0	0	0
superkingdom=Viruses;dsDNA viruses, no RNA stage;order=Caudovirales;family=Siphoviridae;unclassified Siphoviridae;species=Arthrobacter phage Nightmare;taxId=2015864	0	0	0	0	0	0	0	0	176	0	0	0	0	0	0	0
superkingdom=Viruses;dsDNA viruses, no RNA stage;order=Caudovirales;family=Siphoviridae;unclassified Siphoviridae;species=Arthrobacter phage Niktson;taxId=2014347	0	0	0	0	0	0	0	0	55	0	0	0	0	0	0	0
superkingdom=Viruses;dsDNA viruses, no RNA stage;order=Caudovirales;family=Siphoviridae;unclassified Siphoviridae;species=Arthrobacter phage Teacup;taxId=2015871	0	0	0	0	0	0	0	0	111	0	0	0	0	0	0	0
superkingdom=Viruses;dsDNA viruses, no RNA stage;order=Caudovirales;family=Siphoviridae;unclassified Siphoviridae;species=Arthrobacter phage Tribby;taxId=2024279	0	0	0	0	0	0	0	0	56	0	0	0	11	0	0	0
superkingdom=Viruses;dsDNA viruses, no RNA stage;order=Caudovirales;family=Siphoviridae;unclassified Siphoviridae;species=Bacillus phage Basilisk;taxId=1296654	0	0	0	0	0	0	46	0	0	0	0	0	0	0	0	0
superkingdom=Viruses;dsDNA viruses, no RNA stage;order=Caudovirales;family=Siphoviridae;unclassified Siphoviridae;species=Bacillus phage PBC2;taxId=1675029	0	0	0	0	0	0	57	0	23	63	0	0	0	0	0	50
superkingdom=Viruses;dsDNA viruses, no RNA stage;order=Caudovirales;family=Siphoviridae;unclassified Siphoviridae;species=Bacillus phage vB_BanS-Tsamsa;taxId=1308863	79	0	0	0	0	0	488	0	29	0	0	70	55	0	0	227
superkingdom=Viruses;dsDNA viruses, no RNA stage;order=Caudovirales;family=Siphoviridae;unclassified Siphoviridae;species=Bacteroides phage B124-14;taxId=1105171	0	0	0	23	0	0	0	0	205	0	0	0	6	25	0	0
superkingdom=Viruses;dsDNA viruses, no RNA stage;order=Caudovirales;family=Siphoviridae;unclassified Siphoviridae;species=Bacteroides phage B40-8;taxId=99179	0	0	0	0	3	0	9	6	118	2	3	0	10	0	10	0
superkingdom=Viruses;dsDNA viruses, no RNA stage;order=Caudovirales;family=Siphoviridae;unclassified Siphoviridae;species=Brochothrix phage BL3;taxId=764562	0	0	0	0	0	0	0	0	0	0	0	0	0	0	4	0
superkingdom=Viruses;dsDNA viruses, no RNA stage;order=Caudovirales;family=Siphoviridae;unclassified Siphoviridae;species=Caulobacter phage CcrColossus;taxId=1211640	0	0	0	0	0	0	0	0	6	0	0	0	0	0	0	0
superkingdom=Viruses;dsDNA viruses, no RNA stage;order=Caudovirales;family=Siphoviridae;unclassified Siphoviridae;species=Cellulophaga phage phi10:1;taxId=1327981	0	0	0	0	0	0	0	0	197	0	0	0	65	0	0	0
superkingdom=Viruses;dsDNA viruses, no RNA stage;order=Caudovirales;family=Siphoviridae;unclassified Siphoviridae;species=Cellulophaga phage phi19:1;taxId=1327970	0	0	0	0	0	0	0	0	66	0	0	0	0	0	0	0
superkingdom=Viruses;dsDNA viruses, no RNA stage;order=Caudovirales;family=Siphoviridae;unclassified Siphoviridae;species=Dinoroseobacter phage vB_DshS-R5C;taxId=1965368	0	0	0	0	0	0	0	0	10	0	0	0	0	0	0	0
superkingdom=Viruses;dsDNA viruses, no RNA stage;order=Caudovirales;family=Siphoviridae;unclassified Siphoviridae;species=EBPR siphovirus 1;taxId=1048520	0	24	0	10	0	0	0	0	0	0	0	0	0	0	0	0
superkingdom=Viruses;dsDNA viruses, no RNA stage;order=Caudovirales;family=Siphoviridae;unclassified Siphoviridae;species=EBPR siphovirus 2;taxId=1048521	0	0	0	4	0	0	0	0	0	0	0	0	0	0	2	0
superkingdom=Viruses;dsDNA viruses, no RNA stage;order=Caudovirales;family=Siphoviridae;unclassified Siphoviridae;species=EBPR siphovirus 3;taxId=1048522	0	0	0	0	0	4	0	0	14	0	0	0	0	0	0	0
superkingdom=Viruses;dsDNA viruses, no RNA stage;order=Caudovirales;family=Siphoviridae;unclassified Siphoviridae;species=EBPR siphovirus 5;taxId=1048524	0	0	0	0	0	0	0	0	19	0	0	0	0	0	0	0
superkingdom=Viruses;dsDNA viruses, no RNA stage;order=Caudovirales;family=Siphoviridae;unclassified Siphoviridae;species=EBPR siphovirus 6;taxId=1048525	14	0	0	0	0	0	0	0	0	0	0	0	0	4	0	0
superkingdom=Viruses;dsDNA viruses, no RNA stage;order=Caudovirales;family=Siphoviridae;unclassified Siphoviridae;species=Enterobacter phage phiEap-2;taxId=1701257	107	92	6386	122	42	9	45	108	1024	35	80	61	66	28	42	48
superkingdom=Viruses;dsDNA viruses, no RNA stage;order=Caudovirales;family=Siphoviridae;unclassified Siphoviridae;species=Enterobacteria phage vB_EcoS_NBD2;taxId=1852563	0	0	0	0	0	0	0	4	0	0	0	2	0	0	0	0
superkingdom=Viruses;dsDNA viruses, no RNA stage;order=Caudovirales;family=Siphoviridae;unclassified Siphoviridae;species=Enterococcus phage AUEF3;taxId=1476978	0	0	0	0	0	0	4	0	47	0	0	0	0	0	0	0
superkingdom=Viruses;dsDNA viruses, no RNA stage;order=Caudovirales;family=Siphoviridae;unclassified Siphoviridae;species=Enterococcus phage Ec-ZZ2;taxId=1647400	0	0	0	0	0	0	0	0	0	0	0	0	4	0	0	0
superkingdom=Viruses;dsDNA viruses, no RNA stage;order=Caudovirales;family=Siphoviridae;unclassified Siphoviridae;species=Enterococcus phage IME-EFm1;taxId=1445858	3	5	4	0	0	0	0	4	10	0	0	0	0	0	0	0
superkingdom=Viruses;dsDNA viruses, no RNA stage;order=Caudovirales;family=Siphoviridae;unclassified Siphoviridae;species=Enterococcus phage IME-EFm5;taxId=1718158	6	0	0	4	0	0	0	0	0	0	0	0	0	0	0	0
superkingdom=Viruses;dsDNA viruses, no RNA stage;order=Caudovirales;family=Siphoviridae;unclassified Siphoviridae;species=Enterococcus phage IME_EF3;taxId=1416012	6	0	0	0	0	0	0	0	0	0	0	0	0	0	0	0
superkingdom=Viruses;dsDNA viruses, no RNA stage;order=Caudovirales;family=Siphoviridae;unclassified Siphoviridae;species=Enterococcus phage VPE25;taxId=1813887	0	0	0	0	6	0	8	0	0	0	0	0	0	3	0	0
superkingdom=Viruses;dsDNA viruses, no RNA stage;order=Caudovirales;family=Siphoviridae;unclassified Siphoviridae;species=Enterococcus phage phiNASRA1;taxId=2050964	0	0	0	0	0	0	0	0	16	0	0	0	0	0	0	0
superkingdom=Viruses;dsDNA viruses, no RNA stage;order=Caudovirales;family=Siphoviridae;unclassified Siphoviridae;species=Enterococcus phage phiSHEF2;taxId=2030922	0	0	0	0	0	0	0	0	0	2	0	0	0	0	0	0
superkingdom=Viruses;dsDNA viruses, no RNA stage;order=Caudovirales;family=Siphoviridae;unclassified Siphoviridae;species=Enterococcus phage phiSHEF4;taxId=2030923	0	0	0	0	0	0	0	0	14	0	0	0	0	0	0	0
superkingdom=Viruses;dsDNA viruses, no RNA stage;order=Caudovirales;family=Siphoviridae;unclassified Siphoviridae;species=Enterococcus phage phiSHEF5;taxId=2030924	0	0	0	0	0	0	0	0	17	0	0	7	0	4	0	0
superkingdom=Viruses;dsDNA viruses, no RNA stage;order=Caudovirales;family=Siphoviridae;unclassified Siphoviridae;species=Escherichia phage Envy;taxId=1883200	4	0	0	0	0	0	0	0	51	0	0	0	0	0	0	0
superkingdom=Viruses;dsDNA viruses, no RNA stage;order=Caudovirales;family=Siphoviridae;unclassified Siphoviridae;species=Escherichia phage Gluttony;taxId=1883202	0	0	0	0	0	0	0	0	0	0	0	0	7	0	0	3
superkingdom=Viruses;dsDNA viruses, no RNA stage;order=Caudovirales;family=Siphoviridae;unclassified Siphoviridae;species=Escherichia phage Greed;taxId=1883203	0	0	0	0	0	0	0	0	127	0	0	0	0	0	0	0
superkingdom=Viruses;dsDNA viruses, no RNA stage;order=Caudovirales;family=Siphoviridae;unclassified Siphoviridae;species=Escherichia phage K1-ind(3);taxId=698490	0	0	0	0	0	0	0	0	0	0	0	0	0	0	0	27
superkingdom=Viruses;dsDNA viruses, no RNA stage;order=Caudovirales;family=Siphoviridae;unclassified Siphoviridae;species=Escherichia phage L AB-2017;taxId=1933114	0	0	0	0	0	0	0	0	0	0	0	12	0	0	0	0
superkingdom=Viruses;dsDNA viruses, no RNA stage;order=Caudovirales;family=Siphoviridae;unclassified Siphoviridae;species=Escherichia phage SECphi18;taxId=2045373	0	0	0	0	0	0	0	0	25	0	0	0	0	0	0	0
superkingdom=Viruses;dsDNA viruses, no RNA stage;order=Caudovirales;family=Siphoviridae;unclassified Siphoviridae;species=Escherichia phage SECphi27;taxId=2045374	0	4	0	0	0	0	0	0	0	0	0	0	0	0	0	0
superkingdom=Viruses;dsDNA viruses, no RNA stage;order=Caudovirales;family=Siphoviridae;unclassified Siphoviridae;species=Escherichia phage ST2;taxId=2006925	0	0	0	0	0	7	0	0	17	0	0	0	8	0	0	0
superkingdom=Viruses;dsDNA viruses, no RNA stage;order=Caudovirales;family=Siphoviridae;unclassified Siphoviridae;species=Escherichia phage VB_EcoS-Golestan;taxId=2047801	0	9	12	19	14	6	5	37	410	13	0	15	16	0	0	0
superkingdom=Viruses;dsDNA viruses, no RNA stage;order=Caudovirales;family=Siphoviridae;unclassified Siphoviridae;species=Escherichia phage slur01;taxId=1720493	0	0	0	0	0	0	0	0	68	6	0	0	0	0	0	0
superkingdom=Viruses;dsDNA viruses, no RNA stage;order=Caudovirales;family=Siphoviridae;unclassified Siphoviridae;species=Escherichia phage slur05;taxId=1720498	0	0	0	0	0	0	9	0	0	0	0	0	0	0	4	0
superkingdom=Viruses;dsDNA viruses, no RNA stage;order=Caudovirales;family=Siphoviridae;unclassified Siphoviridae;species=Flavobacterium phage 11b;taxId=294631	73	0	89	0	0	0	178	56	1214	67	0	29	154	0	0	0
superkingdom=Viruses;dsDNA viruses, no RNA stage;order=Caudovirales;family=Siphoviridae;unclassified Siphoviridae;species=Geobacillus virus E3;taxId=1572712	0	0	0	0	0	0	175	0	192	0	4	0	0	0	0	0
superkingdom=Viruses;dsDNA viruses, no RNA stage;order=Caudovirales;family=Siphoviridae;unclassified Siphoviridae;species=Gordonia phage Anamika;taxId=2047829	0	0	0	0	0	0	0	0	10	0	0	0	0	0	0	0
superkingdom=Viruses;dsDNA viruses, no RNA stage;order=Caudovirales;family=Siphoviridae;unclassified Siphoviridae;species=Gordonia phage BENtherdunthat;taxId=2047830	0	0	0	0	0	0	0	9	0	0	0	0	0	0	0	0
superkingdom=Viruses;dsDNA viruses, no RNA stage;order=Caudovirales;family=Siphoviridae;unclassified Siphoviridae;species=Gordonia phage BirksAndSocks;taxId=2047831	0	0	0	0	0	0	0	0	11	0	0	0	0	0	0	0
superkingdom=Viruses;dsDNA viruses, no RNA stage;order=Caudovirales;family=Siphoviridae;unclassified Siphoviridae;species=Gordonia phage Emalyn;taxId=1821552	0	0	0	0	0	0	0	0	75	0	0	0	0	0	96	0
superkingdom=Viruses;dsDNA viruses, no RNA stage;order=Caudovirales;family=Siphoviridae;unclassified Siphoviridae;species=Gordonia phage Flakey;taxId=2079280	0	0	0	0	0	0	0	27	0	0	0	0	0	0	0	0
superkingdom=Viruses;dsDNA viruses, no RNA stage;order=Caudovirales;family=Siphoviridae;unclassified Siphoviridae;species=Gordonia phage GAL1;taxId=1647469	0	0	0	0	0	0	0	3	0	0	0	0	0	0	0	0
superkingdom=Viruses;dsDNA viruses, no RNA stage;order=Caudovirales;family=Siphoviridae;unclassified Siphoviridae;species=Gordonia phage GMA1;taxId=1647470	0	0	0	0	0	0	0	0	7	0	2	0	0	0	0	0
superkingdom=Viruses;dsDNA viruses, no RNA stage;order=Caudovirales;family=Siphoviridae;unclassified Siphoviridae;species=Gordonia phage GMA5;taxId=1647472	0	0	0	0	0	0	0	0	31	0	0	0	0	0	0	0
superkingdom=Viruses;dsDNA viruses, no RNA stage;order=Caudovirales;family=Siphoviridae;unclassified Siphoviridae;species=Gordonia phage GRU3;taxId=1647473	0	0	0	0	0	0	0	0	51	0	0	0	0	0	0	0
superkingdom=Viruses;dsDNA viruses, no RNA stage;order=Caudovirales;family=Siphoviridae;unclassified Siphoviridae;species=Gordonia phage GTE2;taxId=981323	0	0	0	0	0	0	0	16	0	0	0	0	0	0	0	0
superkingdom=Viruses;dsDNA viruses, no RNA stage;order=Caudovirales;family=Siphoviridae;unclassified Siphoviridae;species=Gordonia phage GTE7;taxId=1100814	0	0	0	4	0	0	0	0	0	0	0	0	0	0	0	0
superkingdom=Viruses;dsDNA viruses, no RNA stage;order=Caudovirales;family=Siphoviridae;unclassified Siphoviridae;species=Gordonia phage Gustav;taxId=2047872	0	0	0	0	5	7	0	0	12	0	0	753	0	0	0	0
superkingdom=Viruses;dsDNA viruses, no RNA stage;order=Caudovirales;family=Siphoviridae;unclassified Siphoviridae;species=Gordonia phage Mahdia;taxId=2047873	0	0	0	0	0	0	70	10	0	0	0	647	0	0	0	0
superkingdom=Viruses;dsDNA viruses, no RNA stage;order=Caudovirales;family=Siphoviridae;unclassified Siphoviridae;species=Gordonia phage Patio;taxId=2041515	0	0	0	0	0	0	0	0	11	0	0	0	0	0	0	0
superkingdom=Viruses;dsDNA viruses, no RNA stage;order=Caudovirales;family=Siphoviridae;unclassified Siphoviridae;species=Gordonia phage SteveFrench;taxId=2079281	0	0	0	0	0	0	0	32	0	0	0	0	0	0	0	0
superkingdom=Viruses;dsDNA viruses, no RNA stage;order=Caudovirales;family=Siphoviridae;unclassified Siphoviridae;species=Gordonia phage Terapin;taxId=1887654	0	0	0	0	0	0	0	0	7	0	0	0	0	0	0	0
superkingdom=Viruses;dsDNA viruses, no RNA stage;order=Caudovirales;family=Siphoviridae;unclassified Siphoviridae;species=Gordonia phage Vivi2;taxId=1821564	4	0	0	0	0	0	0	0	0	0	0	0	0	0	0	0
superkingdom=Viruses;dsDNA viruses, no RNA stage;order=Caudovirales;family=Siphoviridae;unclassified Siphoviridae;species=Lactobacillus phage ATCC 8014-B2;taxId=1225795	0	0	0	0	0	0	0	7	6	0	0	0	0	0	0	0
superkingdom=Viruses;dsDNA viruses, no RNA stage;order=Caudovirales;family=Siphoviridae;unclassified Siphoviridae;species=Lactobacillus phage LL-H;taxId=12348	0	10	0	0	0	0	0	0	6	0	0	0	0	7	5	0
superkingdom=Viruses;dsDNA viruses, no RNA stage;order=Caudovirales;family=Siphoviridae;unclassified Siphoviridae;species=Lactobacillus phage Ldl1;taxId=1552735	4	17	0	6	0	0	0	0	0	0	11	8	4	17	5	19
superkingdom=Viruses;dsDNA viruses, no RNA stage;order=Caudovirales;family=Siphoviridae;unclassified Siphoviridae;species=Lactobacillus phage LfeSau;taxId=1567453	0	0	0	0	0	0	0	0	0	0	0	0	0	0	6	0
superkingdom=Viruses;dsDNA viruses, no RNA stage;order=Caudovirales;family=Siphoviridae;unclassified Siphoviridae;species=Lactobacillus phage LpeD;taxId=2041210	0	0	0	0	0	0	0	0	13	0	0	0	0	0	0	0
superkingdom=Viruses;dsDNA viruses, no RNA stage;order=Caudovirales;family=Siphoviridae;unclassified Siphoviridae;species=Lactobacillus phage phiJB;taxId=1399941	4	8	0	0	0	0	4	4	10	0	3	0	6	4	0	3
superkingdom=Viruses;dsDNA viruses, no RNA stage;order=Caudovirales;family=Siphoviridae;unclassified Siphoviridae;species=Lactobacillus phage phiPYB5;taxId=438780	0	0	0	0	0	0	0	0	0	0	0	0	0	0	4	4
superkingdom=Viruses;dsDNA viruses, no RNA stage;order=Caudovirales;family=Siphoviridae;unclassified Siphoviridae;species=Lactococcus phage 1358;taxId=741942	6	0	5	0	0	0	0	0	206	4	0	4	0	0	7	5
superkingdom=Viruses;dsDNA viruses, no RNA stage;order=Caudovirales;family=Siphoviridae;unclassified Siphoviridae;species=Lactococcus phage 1706;taxId=475178	2528	815	414	490	65	87	1559	729	4566	749	388	210	1141	206	767	652
superkingdom=Viruses;dsDNA viruses, no RNA stage;order=Caudovirales;family=Siphoviridae;unclassified Siphoviridae;species=Lactococcus phage 28201;taxId=1871678	0	0	0	16	7	0	0	0	0	0	0	0	0	0	0	0
superkingdom=Viruses;dsDNA viruses, no RNA stage;order=Caudovirales;family=Siphoviridae;unclassified Siphoviridae;species=Lactococcus phage 340;taxId=1262533	0	0	0	0	13	0	0	0	0	0	0	0	0	0	0	0
superkingdom=Viruses;dsDNA viruses, no RNA stage;order=Caudovirales;family=Siphoviridae;unclassified Siphoviridae;species=Lactococcus phage 58502;taxId=1868851	0	0	0	0	0	0	108	0	344	0	0	0	0	0	0	0
superkingdom=Viruses;dsDNA viruses, no RNA stage;order=Caudovirales;family=Siphoviridae;unclassified Siphoviridae;species=Lactococcus phage 936 sensu lato;Lactococcus phage 936 group phage PhiL.6;taxId=1636582	0	0	0	0	0	0	0	0	27	0	0	0	0	0	0	0
superkingdom=Viruses;dsDNA viruses, no RNA stage;order=Caudovirales;family=Siphoviridae;unclassified Siphoviridae;species=Lactococcus phage 936 sensu lato;Lactococcus phage 936 group phage PhiM.16;taxId=1636584	0	0	0	0	0	0	0	0	0	0	0	33	0	0	0	0
superkingdom=Viruses;dsDNA viruses, no RNA stage;order=Caudovirales;family=Siphoviridae;unclassified Siphoviridae;species=Lactococcus phage 936 sensu lato;Lactococcus phage ASCC;taxId=1157319	0	0	0	0	4	0	0	0	12	0	0	0	0	0	0	0
superkingdom=Viruses;dsDNA viruses, no RNA stage;order=Caudovirales;family=Siphoviridae;unclassified Siphoviridae;species=Lactococcus phage 936 sensu lato;taxId=354259	92	0	0	49	0	21	0	0	156	12	0	5	0	0	0	0
superkingdom=Viruses;dsDNA viruses, no RNA stage;order=Caudovirales;family=Siphoviridae;unclassified Siphoviridae;species=Lactococcus phage 949;taxId=881953	0	0	0	0	0	0	0	12	0	39	0	0	0	0	0	0
superkingdom=Viruses;dsDNA viruses, no RNA stage;order=Caudovirales;family=Siphoviridae;unclassified Siphoviridae;species=Lactococcus phage 98202;taxId=1868858	26	0	0	0	0	0	0	0	0	0	0	0	0	0	0	0
superkingdom=Viruses;dsDNA viruses, no RNA stage;order=Caudovirales;family=Siphoviridae;unclassified Siphoviridae;species=Lactococcus phage 98204;taxId=1868860	0	0	0	0	0	0	0	0	0	0	0	0	0	17	0	0
superkingdom=Viruses;dsDNA viruses, no RNA stage;order=Caudovirales;family=Siphoviridae;unclassified Siphoviridae;species=Lactococcus phage BK5-T;taxId=31754	0	50	0	0	0	0	0	0	0	0	0	0	0	0	0	0
superkingdom=Viruses;dsDNA viruses, no RNA stage;order=Caudovirales;family=Siphoviridae;unclassified Siphoviridae;species=Lactococcus phage P087;taxId=641487	0	0	0	0	0	0	0	0	24	0	0	0	0	0	0	0
superkingdom=Viruses;dsDNA viruses, no RNA stage;order=Caudovirales;family=Siphoviridae;unclassified Siphoviridae;species=Lactococcus phage P118;taxId=1476888	0	0	0	0	0	0	8	0	0	0	0	0	0	0	0	0
superkingdom=Viruses;dsDNA viruses, no RNA stage;order=Caudovirales;family=Siphoviridae;unclassified Siphoviridae;species=Lactococcus phage P162;taxId=1476889	0	0	0	0	0	0	349	0	0	0	0	0	0	0	0	0
superkingdom=Viruses;dsDNA viruses, no RNA stage;order=Caudovirales;family=Siphoviridae;unclassified Siphoviridae;species=Lactococcus phage P335 sensu lato;Lactococcus phage P335;taxId=201846	11	0	0	0	0	0	17	0	0	0	0	27	0	15	0	0
superkingdom=Viruses;dsDNA viruses, no RNA stage;order=Caudovirales;family=Siphoviridae;unclassified Siphoviridae;species=Lactococcus phage P335 sensu lato;Lactococcus phage Q33;taxId=254253	0	11	0	0	0	0	0	0	0	0	0	0	0	0	0	0
superkingdom=Viruses;dsDNA viruses, no RNA stage;order=Caudovirales;family=Siphoviridae;unclassified Siphoviridae;species=Lactococcus phage WRP3;taxId=1560313	0	0	0	0	0	0	0	21	522	45	0	0	0	0	0	0
superkingdom=Viruses;dsDNA viruses, no RNA stage;order=Caudovirales;family=Siphoviridae;unclassified Siphoviridae;species=Lactococcus phage phi7;taxId=1262538	0	0	0	0	0	0	0	30	0	0	0	0	0	0	0	0
superkingdom=Viruses;dsDNA viruses, no RNA stage;order=Caudovirales;family=Siphoviridae;unclassified Siphoviridae;species=Lactococcus phage phiL47;taxId=1412875	325	166	0	70	0	0	0	0	0	0	149	88	35	49	0	155
superkingdom=Viruses;dsDNA viruses, no RNA stage;order=Caudovirales;family=Siphoviridae;unclassified Siphoviridae;species=Leuconostoc phage 1-A4;taxId=745088	0	0	0	0	0	0	0	0	4	0	0	0	0	0	0	0
superkingdom=Viruses;dsDNA viruses, no RNA stage;order=Caudovirales;family=Siphoviridae;unclassified Siphoviridae;species=Leuconostoc phage LLC-1;taxId=1486429	0	0	0	0	0	0	0	0	0	0	0	4	0	0	4	0
superkingdom=Viruses;dsDNA viruses, no RNA stage;order=Caudovirales;family=Siphoviridae;unclassified Siphoviridae;species=Microbacterium phage Eleri;taxId=2079581	0	0	0	0	0	0	0	0	42	0	0	0	0	0	0	0
superkingdom=Viruses;dsDNA viruses, no RNA stage;order=Caudovirales;family=Siphoviridae;unclassified Siphoviridae;species=Microbacterium phage Raccoon;taxId=2079590	0	0	0	0	0	0	0	0	65	0	0	0	0	0	0	0
superkingdom=Viruses;dsDNA viruses, no RNA stage;order=Caudovirales;family=Siphoviridae;unclassified Siphoviridae;species=Microbacterium phage vB_MoxS-ISF9;taxId=1458670	0	0	0	7	0	0	12	0	16	5	0	0	0	0	0	4
superkingdom=Viruses;dsDNA viruses, no RNA stage;order=Caudovirales;family=Siphoviridae;unclassified Siphoviridae;species=Mycobacterium phage 32HC;taxId=1445729	0	0	0	0	0	0	0	0	0	0	0	4	0	0	0	0
superkingdom=Viruses;dsDNA viruses, no RNA stage;order=Caudovirales;family=Siphoviridae;unclassified Siphoviridae;species=Mycobacterium phage Annihilator;taxId=1701801	71	0	0	0	0	0	0	0	0	0	0	0	0	0	0	0
superkingdom=Viruses;dsDNA viruses, no RNA stage;order=Caudovirales;family=Siphoviridae;unclassified Siphoviridae;species=Mycobacterium phage DS6A;taxId=45764	0	0	0	0	0	0	0	0	21	0	0	0	0	0	0	0
superkingdom=Viruses;dsDNA viruses, no RNA stage;order=Caudovirales;family=Siphoviridae;unclassified Siphoviridae;species=Mycobacterium phage GuuelaD;taxId=2015819	0	0	0	0	0	0	0	0	0	0	0	0	0	7	0	0
superkingdom=Viruses;dsDNA viruses, no RNA stage;order=Caudovirales;family=Siphoviridae;unclassified Siphoviridae;species=Mycobacterium phage Hawkeye;taxId=1458711	0	0	0	0	0	0	0	0	0	0	0	0	0	0	0	2
superkingdom=Viruses;dsDNA viruses, no RNA stage;order=Caudovirales;family=Siphoviridae;unclassified Siphoviridae;species=Mycobacterium phage Jolie2;taxId=1458831	20	16	49	6	9	0	6	15	14	72	0	14	140	27	10	24
superkingdom=Viruses;dsDNA viruses, no RNA stage;order=Caudovirales;family=Siphoviridae;unclassified Siphoviridae;species=Mycobacterium phage LouisV14;taxId=2047841	0	0	0	0	0	0	0	0	0	0	0	0	130	0	0	0
superkingdom=Viruses;dsDNA viruses, no RNA stage;order=Caudovirales;family=Siphoviridae;unclassified Siphoviridae;species=Mycobacterium phage MOOREtheMARYer;taxId=1647309	0	0	27	0	0	0	0	8	11	0	0	3	0	5	8	0
superkingdom=Viruses;dsDNA viruses, no RNA stage;order=Caudovirales;family=Siphoviridae;unclassified Siphoviridae;species=Mycobacterium phage PurpleHaze;taxId=1983577	0	0	0	0	0	0	0	0	0	0	0	0	0	0	12	0
superkingdom=Viruses;dsDNA viruses, no RNA stage;order=Caudovirales;family=Siphoviridae;unclassified Siphoviridae;species=Nocardia phage NBR1;taxId=1109711	0	0	0	0	0	0	0	0	0	8	8	0	0	0	13	8
superkingdom=Viruses;dsDNA viruses, no RNA stage;order=Caudovirales;family=Siphoviridae;unclassified Siphoviridae;species=Paracoccus phage vB_PmaS_IMEP1;taxId=1561065	11	0	0	0	0	0	0	0	99	0	0	0	7	0	0	0
superkingdom=Viruses;dsDNA viruses, no RNA stage;order=Caudovirales;family=Siphoviridae;unclassified Siphoviridae;species=Propionibacterium phage DrParker;taxId=2041559	0	0	0	0	0	0	0	0	0	4	0	0	0	0	0	0
superkingdom=Viruses;dsDNA viruses, no RNA stage;order=Caudovirales;family=Siphoviridae;unclassified Siphoviridae;species=Propionibacterium phage E6;taxId=1897536	0	0	7	0	0	0	0	0	185	0	10	0	0	0	0	0
superkingdom=Viruses;dsDNA viruses, no RNA stage;order=Caudovirales;family=Siphoviridae;unclassified Siphoviridae;species=Proteus phage PM135;taxId=2048008	0	0	0	0	0	0	0	0	9	0	0	0	0	0	0	0
superkingdom=Viruses;dsDNA viruses, no RNA stage;order=Caudovirales;family=Siphoviridae;unclassified Siphoviridae;species=Pseudomonas phage AAT-1;taxId=1775248	0	0	0	0	0	0	0	0	106	0	0	7	6	0	0	0
superkingdom=Viruses;dsDNA viruses, no RNA stage;order=Caudovirales;family=Siphoviridae;unclassified Siphoviridae;species=Pseudomonas phage AN14;taxId=1868597	0	0	0	0	10	0	0	0	0	0	0	0	0	0	0	0
superkingdom=Viruses;dsDNA viruses, no RNA stage;order=Caudovirales;family=Siphoviridae;unclassified Siphoviridae;species=Pseudomonas phage JG012;taxId=1970799	0	0	0	0	0	26	0	0	76	0	0	0	0	0	0	0
superkingdom=Viruses;dsDNA viruses, no RNA stage;order=Caudovirales;family=Siphoviridae;unclassified Siphoviridae;species=Pseudomonas phage JG054;taxId=1970800	0	0	0	0	0	0	0	0	0	0	0	4	0	0	0	0
superkingdom=Viruses;dsDNA viruses, no RNA stage;order=Caudovirales;family=Siphoviridae;unclassified Siphoviridae;species=Pseudomonas phage PMBT14;taxId=2059855	0	0	8	0	0	19	0	0	106	0	0	0	0	0	0	0
superkingdom=Viruses;dsDNA viruses, no RNA stage;order=Caudovirales;family=Siphoviridae;unclassified Siphoviridae;species=Pseudomonas phage PMBT3;taxId=2059856	0	0	3	0	0	0	10	0	54	28	3	9	0	4	8	4
superkingdom=Viruses;dsDNA viruses, no RNA stage;order=Caudovirales;family=Siphoviridae;unclassified Siphoviridae;species=Pseudomonas phage PaMx42;taxId=1175662	51	128	0	0	0	0	280	186	662	100	0	55	98	151	56	0
superkingdom=Viruses;dsDNA viruses, no RNA stage;order=Caudovirales;family=Siphoviridae;unclassified Siphoviridae;species=Pseudomonas phage vB_PaeS_S218;taxId=2034345	0	0	0	0	0	0	0	0	0	0	0	0	0	0	44	0
superkingdom=Viruses;dsDNA viruses, no RNA stage;order=Caudovirales;family=Siphoviridae;unclassified Siphoviridae;species=Psychrobacter phage Psymv2;taxId=1071177	0	0	0	0	0	0	0	0	26	0	0	0	0	0	0	0
superkingdom=Viruses;dsDNA viruses, no RNA stage;order=Caudovirales;family=Siphoviridae;unclassified Siphoviridae;species=Rhizobium phage 16-3;taxId=10704	0	0	0	7	0	0	0	0	0	9	0	0	0	0	0	0
superkingdom=Viruses;dsDNA viruses, no RNA stage;order=Caudovirales;family=Siphoviridae;unclassified Siphoviridae;species=Rhizobium phage vB_RglS_P106B;taxId=1458697	0	0	0	0	0	0	0	0	20	0	0	0	0	0	0	3
superkingdom=Viruses;dsDNA viruses, no RNA stage;order=Caudovirales;family=Siphoviridae;unclassified Siphoviridae;species=Rhodococcus phage Trina;taxId=2027905	0	0	0	0	0	0	53	0	0	0	0	0	0	0	0	0
superkingdom=Viruses;dsDNA viruses, no RNA stage;order=Caudovirales;family=Siphoviridae;unclassified Siphoviridae;species=Roseobacter phage DSS3P8;taxId=1735562	0	0	0	0	0	0	0	0	14	0	0	0	4	0	0	0
superkingdom=Viruses;dsDNA viruses, no RNA stage;order=Caudovirales;family=Siphoviridae;unclassified Siphoviridae;species=Salmonella phage 37;Enterobacter phage KPN7;taxId=1871712	0	0	0	0	0	0	0	0	137	0	0	0	0	0	0	0
superkingdom=Viruses;dsDNA viruses, no RNA stage;order=Caudovirales;family=Siphoviridae;unclassified Siphoviridae;species=Salmonella phage FSL SP-099;taxId=1173756	0	0	0	0	0	0	0	0	15	0	0	0	0	0	0	0
superkingdom=Viruses;dsDNA viruses, no RNA stage;order=Caudovirales;family=Siphoviridae;unclassified Siphoviridae;species=Salmonella phage IME207;taxId=1873985	0	0	16	0	0	0	0	0	227	13	0	6	0	0	0	0
superkingdom=Viruses;dsDNA viruses, no RNA stage;order=Caudovirales;family=Siphoviridae;unclassified Siphoviridae;species=Salmonella phage PMBT28;taxId=2081904	31	17	13	20	6	0	7	23	307	8	19	9	7	10	0	10
superkingdom=Viruses;dsDNA viruses, no RNA stage;order=Caudovirales;family=Siphoviridae;unclassified Siphoviridae;species=Salmonella phage SH9;taxId=2025819	0	0	0	0	0	0	0	0	69	0	10	7	0	0	0	0
superkingdom=Viruses;dsDNA viruses, no RNA stage;order=Caudovirales;family=Siphoviridae;unclassified Siphoviridae;species=Salmonella phage Vi II-E1;taxId=424716	0	0	0	34	0	0	0	0	0	0	0	0	0	0	0	0
superkingdom=Viruses;dsDNA viruses, no RNA stage;order=Caudovirales;family=Siphoviridae;unclassified Siphoviridae;species=Salmonella phage vB_SenS_Sergei;taxId=1913117	0	0	0	4	0	0	0	0	79	0	0	0	0	0	0	0
superkingdom=Viruses;dsDNA viruses, no RNA stage;order=Caudovirales;family=Siphoviridae;unclassified Siphoviridae;species=Serratia phage Eta;taxId=1282995	51	32	0	19	0	0	19	0	665	20	0	0	8	5	9	15
superkingdom=Viruses;dsDNA viruses, no RNA stage;order=Caudovirales;family=Siphoviridae;unclassified Siphoviridae;species=Shigella phage pSf-1;taxId=1315956	0	0	0	0	0	0	0	3	14	0	3	0	0	0	0	0
superkingdom=Viruses;dsDNA viruses, no RNA stage;order=Caudovirales;family=Siphoviridae;unclassified Siphoviridae;species=Siphovirus contig89;taxId=1518022	0	0	0	0	0	0	0	2	126	0	0	0	0	0	0	0
superkingdom=Viruses;dsDNA viruses, no RNA stage;order=Caudovirales;family=Siphoviridae;unclassified Siphoviridae;species=Staphylococcus phage IME-SA4;taxId=1610872	0	0	0	0	0	0	0	0	13	0	0	0	0	0	0	0
superkingdom=Viruses;dsDNA viruses, no RNA stage;order=Caudovirales;family=Siphoviridae;unclassified Siphoviridae;species=Staphylococcus phage vB_SauS_IMEP5;taxId=1852565	0	0	0	0	0	0	0	0	9	0	0	0	0	0	0	0
superkingdom=Viruses;dsDNA viruses, no RNA stage;order=Caudovirales;family=Siphoviridae;unclassified Siphoviridae;species=Stenotrophomonas phage vB_SmaS-DLP;Stenotrophomonas phage vB_SmaS-DLP_1;taxId=1642588	200	0	0	0	0	0	56	0	0	0	0	0	253	0	0	0
superkingdom=Viruses;dsDNA viruses, no RNA stage;order=Caudovirales;family=Siphoviridae;unclassified Siphoviridae;species=Stenotrophomonas phage vB_SmaS-DLP;Stenotrophomonas phage vB_SmaS-DLP_2;taxId=1642663	0	0	0	0	0	0	0	0	164	0	0	0	0	0	0	0
superkingdom=Viruses;dsDNA viruses, no RNA stage;order=Caudovirales;family=Siphoviridae;unclassified Siphoviridae;species=Stenotrophomonas phage vB_SmaS-DLP;taxId=1659230	296	0	0	0	0	0	0	0	2282	0	0	109	0	0	0	0
superkingdom=Viruses;dsDNA viruses, no RNA stage;order=Caudovirales;family=Siphoviridae;unclassified Siphoviridae;species=Streptococcus phage 128;taxId=1718281	0	0	0	0	0	0	20	0	0	0	0	0	0	0	0	0
superkingdom=Viruses;dsDNA viruses, no RNA stage;order=Caudovirales;family=Siphoviridae;unclassified Siphoviridae;species=Streptococcus phage CHPC577;taxId=1913081	0	57	0	0	0	0	0	0	0	0	53	0	0	0	0	0
superkingdom=Viruses;dsDNA viruses, no RNA stage;order=Caudovirales;family=Siphoviridae;unclassified Siphoviridae;species=Streptococcus phage D4276;taxId=2006928	0	0	0	0	0	0	0	0	0	0	0	0	0	0	31	0
superkingdom=Viruses;dsDNA viruses, no RNA stage;order=Caudovirales;family=Siphoviridae;unclassified Siphoviridae;species=Streptococcus phage Dp-1;taxId=59241	0	0	0	0	0	0	0	0	24	0	21	0	47	148	40	0
superkingdom=Viruses;dsDNA viruses, no RNA stage;order=Caudovirales;family=Siphoviridae;unclassified Siphoviridae;species=Streptococcus phage SMP;taxId=413066	0	0	21	0	0	0	0	0	0	0	0	0	0	0	0	0
superkingdom=Viruses;dsDNA viruses, no RNA stage;order=Caudovirales;family=Siphoviridae;unclassified Siphoviridae;species=Streptococcus phage TP-778L;taxId=1385385	0	0	0	0	6	0	0	0	0	0	0	0	0	0	3	4
superkingdom=Viruses;dsDNA viruses, no RNA stage;order=Caudovirales;family=Siphoviridae;unclassified Siphoviridae;species=Streptococcus phage YMC-2011;taxId=1051631	8	0	0	0	0	0	0	6	0	0	4	6	0	0	8	0
superkingdom=Viruses;dsDNA viruses, no RNA stage;order=Caudovirales;family=Siphoviridae;unclassified Siphoviridae;species=Streptococcus virus MS1;taxId=1962672	0	101	0	0	0	0	0	33	0	0	51	0	0	33	0	0
superkingdom=Viruses;dsDNA viruses, no RNA stage;order=Caudovirales;family=Siphoviridae;unclassified Siphoviridae;species=Streptomyces phage SF3;taxId=1690818	0	0	0	0	0	0	0	0	2	0	0	0	0	0	0	0
superkingdom=Viruses;dsDNA viruses, no RNA stage;order=Caudovirales;family=Siphoviridae;unclassified Siphoviridae;species=Streptomyces phage Scap1;taxId=2041354	0	0	0	0	0	0	0	0	14	0	0	0	0	0	0	0
superkingdom=Viruses;dsDNA viruses, no RNA stage;order=Caudovirales;family=Siphoviridae;unclassified Siphoviridae;species=Synechococcus virus S-ESS1;taxId=1964565	0	0	0	0	0	0	0	0	0	4	0	0	0	0	0	0
superkingdom=Viruses;dsDNA viruses, no RNA stage;order=Caudovirales;family=Siphoviridae;unclassified Siphoviridae;species=Tsukamurella phage TPA4;taxId=1647476	0	0	0	0	0	0	0	7	6	0	0	0	0	0	0	0
superkingdom=Viruses;dsDNA viruses, no RNA stage;order=Caudovirales;family=Siphoviridae;unclassified Siphoviridae;species=Vibrio phage pYD21-A;taxId=754049	0	0	0	0	0	0	0	0	245	0	0	0	0	0	0	0
superkingdom=Viruses;dsDNA viruses, no RNA stage;order=Caudovirales;family=Siphoviridae;unclassified Siphoviridae;species=Weissella phage WCP30;taxId=1837862	0	0	0	0	0	0	0	0	16	0	0	0	0	0	0	0
superkingdom=Viruses;dsDNA viruses, no RNA stage;order=Caudovirales;family=Siphoviridae;unclassified Siphoviridae;species=Xanthomonas phage Xoo-sp2;taxId=1852622	0	0	0	0	0	0	0	0	0	0	0	0	0	0	0	42
superkingdom=Viruses;dsDNA viruses, no RNA stage;order=Caudovirales;family=Siphoviridae;unclassified Siphoviridae;species=Xylella phage Salvo;taxId=1415147	3	29	14	11	18	4	0	11	255	6	0	3	11	6	5	3
superkingdom=Viruses;dsDNA viruses, no RNA stage;order=Caudovirales;family=Siphoviridae;unclassified Siphoviridae;species=Xylella phage Sano;taxId=1415148	0	0	0	0	0	0	0	0	34	0	0	0	0	0	0	0
superkingdom=Viruses;dsDNA viruses, no RNA stage;order=Caudovirales;family=Siphoviridae;unclassified Siphoviridae;species=Yersinia phage PY54;taxId=172667	0	0	0	0	14	0	0	0	0	0	0	0	0	0	0	0
superkingdom=Viruses;dsDNA viruses, no RNA stage;order=Caudovirales;family=Siphoviridae;unclassified Siphoviridae;taxId=196894	907	256	624	113	79	71	1158	409	7581	270	126	131	466	599	719	390
superkingdom=Viruses;dsDNA viruses, no RNA stage;order=Caudovirales;taxId=28883	249	76	133	66	0	124	260	303	3651	330	0	124	77	63	212	14
superkingdom=Viruses;dsDNA viruses, no RNA stage;order=Caudovirales;unclassified Caudovirales;species=Celeribacter phage P12053L;taxId=1197951	10	0	0	6	0	0	0	0	0	0	0	0	6	0	0	0
superkingdom=Viruses;dsDNA viruses, no RNA stage;order=Caudovirales;unclassified Caudovirales;species=Citrobacter phage CF1;taxId=1970773	0	16	0	0	0	0	0	0	0	14	21	0	34	0	23	0
superkingdom=Viruses;dsDNA viruses, no RNA stage;order=Caudovirales;unclassified Caudovirales;species=Escherichia phage CF2;taxId=1965365	0	0	0	0	0	0	0	3	0	0	0	0	0	0	0	0
superkingdom=Viruses;dsDNA viruses, no RNA stage;order=Caudovirales;unclassified Caudovirales;species=Escherichia phage HP3;taxId=1965367	0	0	0	0	0	0	0	0	130	0	0	0	0	0	0	0
superkingdom=Viruses;dsDNA viruses, no RNA stage;order=Caudovirales;unclassified Caudovirales;species=Escherichia phage vB_EcoS_ESCO41;taxId=1962768	0	0	0	0	0	0	0	0	129	0	0	0	0	0	0	0
superkingdom=Viruses;dsDNA viruses, no RNA stage;order=Caudovirales;unclassified Caudovirales;species=Escherichia phage vB_Eco_slurp01;taxId=1874688	0	0	24	0	0	0	0	0	38	0	0	0	4	0	0	0
superkingdom=Viruses;dsDNA viruses, no RNA stage;order=Caudovirales;unclassified Caudovirales;species=Klebsiella phage vB_KpnM_KpV52;taxId=1912321	0	0	16	38	10	0	32	0	459	0	23	0	12	0	0	16
superkingdom=Viruses;dsDNA viruses, no RNA stage;order=Caudovirales;unclassified Caudovirales;species=Klebsiella phage vB_KpnS_KpV522;taxId=1912320	0	15	8	0	0	0	0	0	0	0	0	0	0	0	0	0
superkingdom=Viruses;dsDNA viruses, no RNA stage;order=Caudovirales;unclassified Caudovirales;species=Providencia phage Redjac;taxId=1235559	0	0	0	0	0	0	0	0	54	0	0	0	0	0	0	0
superkingdom=Viruses;dsDNA viruses, no RNA stage;order=Caudovirales;unclassified Caudovirales;species=Sinorhizobium phage PBC5;taxId=179237	0	0	0	0	0	0	0	27	79	0	0	0	0	0	0	0
superkingdom=Viruses;dsDNA viruses, no RNA stage;order=Caudovirales;unclassified Caudovirales;species=Tetrasphaera phage TJE1;taxId=981335	0	0	0	0	0	0	0	0	5	0	0	0	0	0	0	0
superkingdom=Viruses;dsDNA viruses, no RNA stage;order=Caudovirales;unclassified Caudovirales;species=Vibrio phage 2.044.O._10N.261.51.B8;taxId=1881376	0	0	0	0	0	0	0	0	472	0	0	0	0	0	0	0
superkingdom=Viruses;dsDNA viruses, no RNA stage;order=Caudovirales;unclassified Caudovirales;species=Xanthomonas phage Xp15;taxId=322855	0	0	21	0	0	0	0	0	497	0	0	0	0	0	0	0
superkingdom=Viruses;dsDNA viruses, no RNA stage;order=Caudovirales;unclassified Caudovirales;taxId=102294	52	0	17	0	0	0	0	0	1574	0	6	60	0	14	0	0
superkingdom=Viruses;dsDNA viruses, no RNA stage;order=Herpesvirales;family=Herpesviridae;subfamily=Gammaherpesvirinae;genus=Lymphocryptovirus;species=Human gammaherpesvirus 4;taxId=10376	0	0	53	0	0	0	0	0	0	0	0	0	0	0	0	0
superkingdom=Viruses;dsDNA viruses, no RNA stage;taxId=35237	38	312	0	0	20	0	47	71	1062	0	113	53	0	0	63	0
superkingdom=Viruses;dsDNA viruses, no RNA stage;unclassified dsDNA phages;species=Deep-sea thermophilic phage D6E;taxId=749413	0	0	0	0	0	0	2093	0	0	0	0	0	0	0	0	0
superkingdom=Viruses;dsDNA viruses, no RNA stage;unclassified dsDNA phages;species=Pseudomonas phage O4;taxId=1784982	0	0	0	0	0	0	0	0	83	0	0	0	0	0	0	0
superkingdom=Viruses;dsDNA viruses, no RNA stage;unclassified dsDNA phages;species=Pseudomonas phage PA11;taxId=347327	0	0	0	0	0	0	0	0	0	0	0	0	52	0	0	0
superkingdom=Viruses;dsDNA viruses, no RNA stage;unclassified dsDNA phages;species=Sulfitobacter phage NYA-2014a;taxId=1526550	0	0	0	0	0	0	0	0	4	0	0	0	0	0	0	0
superkingdom=Viruses;dsDNA viruses, no RNA stage;unclassified dsDNA phages;species=Synechococcus phage S-CBP3;taxId=756276	0	0	0	0	0	0	0	0	0	0	0	3	0	0	0	0
superkingdom=Viruses;dsDNA viruses, no RNA stage;unclassified dsDNA phages;species=Vibrio phage PWH3a-P1;taxId=754058	0	0	0	0	0	0	0	0	326	0	0	0	0	0	0	0
superkingdom=Viruses;dsDNA viruses, no RNA stage;unclassified dsDNA phages;species=Vibrio phage qdvp001;taxId=1003177	0	0	0	0	0	0	0	0	0	0	68	0	0	0	0	0
superkingdom=Viruses;environmental samples;species=uncultured Mediterranean phage uvMED;taxId=1407671	74	0	0	0	0	0	0	0	349	0	0	0	0	0	0	19
superkingdom=Viruses;environmental samples;species=uncultured marine virus;taxId=186617	0	9	0	0	0	0	0	0	0	0	0	0	0	0	0	0
superkingdom=Viruses;environmental samples;species=uncultured virus;taxId=340016	177	0	0	0	0	0	82	18	614	0	0	0	0	68	161	48
superkingdom=Viruses;ssDNA viruses;family=Microviridae;subfamily=Gokushovirinae;unclassified Gokushovirinae;species=Gokushovirus WZ-2015a;taxId=1758150	0	8	6	5	0	0	3	8	7	0	13	0	16	7	5	3
superkingdom=Viruses;ssDNA viruses;family=Microviridae;subfamily=Gokushovirinae;unclassified Gokushovirinae;species=Human gut gokushovirus;taxId=1986031	4	24	10	13	0	0	14	5	6	6	0	21	13	9	10	7
superkingdom=Viruses;ssDNA viruses;family=Microviridae;subfamily=Gokushovirinae;unclassified Gokushovirinae;taxId=1385657	0	0	8	5	0	0	0	9	0	0	0	0	0	0	4	0
superkingdom=Viruses;ssDNA viruses;family=Microviridae;unclassified Microviridae;species=Parabacteroides phage YZ-2015a;taxId=1655644	4	0	9	6	0	0	0	10	0	0	0	6	6	0	6	4
superkingdom=Viruses;ssDNA viruses;family=Microviridae;unclassified Microviridae;species=Parabacteroides phage YZ-2015b;taxId=1655645	13	15	21	13	5	0	7	16	0	13	11	8	11	7	12	9
superkingdom=Viruses;ssDNA viruses;family=Parvoviridae;subfamily=Parvovirinae;genus=Protoparvovirus;unclassified Protoparvovirus;taxId=1506575	2	0	0	0	0	0	0	0	0	0	0	0	0	0	0	0
superkingdom=Viruses;taxId=10239	293775	553726	333414	230640	478348	394205	427057	321488	1744240	384433	234481	201044	301390	193131	248040	203795
superkingdom=Viruses;unclassified bacterial viruses;environmental samples;species=uncultured crAssphage;taxId=1211417	239	84	201	124	58	14	112	182	589	184	107	242	311	262	79	162
superkingdom=Viruses;unclassified bacterial viruses;environmental samples;species=uncultured phage;taxId=278008	0	0	0	0	0	0	80	0	447	0	0	0	0	0	0	0
superkingdom=Viruses;unclassified bacterial viruses;species=Acidovorax phage ACP17;taxId=2010329	0	28	0	26	0	0	12	17	1554	0	0	0	15	0	14	6
superkingdom=Viruses;unclassified bacterial viruses;species=Acinetobacter phage AJO1;taxId=1917452	0	8	0	0	0	0	11	0	65	36	0	0	5	6	3	0
superkingdom=Viruses;unclassified bacterial viruses;species=Acinetobacter phage SH-Ab 15497;taxId=2060946	91	71	24	42	11	22	52	21	788	54	22	69	74	24	25	65
superkingdom=Viruses;unclassified bacterial viruses;species=Aeribacillus phage AP45;taxId=1913112	0	0	0	0	0	0	695	0	0	0	0	0	0	0	0	0
superkingdom=Viruses;unclassified bacterial viruses;species=Aeromonas phage 65.2;taxId=1932896	0	0	0	0	0	0	0	0	0	0	0	0	4	0	0	0
superkingdom=Viruses;unclassified bacterial viruses;species=Aeromonas phage DH1;taxId=526394	0	0	0	0	0	0	0	0	43	0	0	0	0	0	0	0
superkingdom=Viruses;unclassified bacterial viruses;species=Aeromonas phage phiA8-29;taxId=1978922	15	8	0	0	0	0	0	16	984	0	0	0	0	0	0	0
superkingdom=Viruses;unclassified bacterial viruses;species=Aeromonas phage phiARM81ld;taxId=1748773	266	372	349	253	174	114	130	280	296	298	208	335	180	220	357	326
superkingdom=Viruses;unclassified bacterial viruses;species=Aeromonas phage phiARM81mr;taxId=1754209	27	33	0	30	0	35	0	0	65	231	58	0	0	45	93	43
superkingdom=Viruses;unclassified bacterial viruses;species=Agrobacterium phage Atu_ph08;taxId=2024265	0	0	0	0	0	0	0	0	10	0	0	0	0	0	0	0
superkingdom=Viruses;unclassified bacterial viruses;species=Bordetella phage vB_BbrM_PHB04;taxId=2029657	0	9	0	14	0	0	0	0	117	4	0	0	16	0	0	0
superkingdom=Viruses;unclassified bacterial viruses;species=Brucella phage BiPBO1;taxId=1718278	0	0	0	0	0	0	0	0	0	4	0	0	3	0	0	0
superkingdom=Viruses;unclassified bacterial viruses;species=Caldibacillus phage CBP1;taxId=2036768	0	0	0	0	0	0	29	0	0	0	0	0	0	0	0	0
superkingdom=Viruses;unclassified bacterial viruses;species=Campylobacter phage A110a;taxId=2047877	0	0	0	0	0	0	0	0	96	0	0	0	0	0	0	0
superkingdom=Viruses;unclassified bacterial viruses;species=Campylobacter phage A110b;taxId=2047878	0	0	0	0	0	0	0	0	81	0	0	0	0	0	0	0
superkingdom=Viruses;unclassified bacterial viruses;species=Campylobacter phage A144;taxId=2047906	0	0	0	0	0	0	0	0	0	0	0	0	4	0	0	0
superkingdom=Viruses;unclassified bacterial viruses;species=Campylobacter phage A148;taxId=2047909	0	0	0	0	0	0	0	0	0	0	11	0	0	0	0	0
superkingdom=Viruses;unclassified bacterial viruses;species=Campylobacter phage A150;taxId=2047912	0	0	0	0	0	0	0	55	49	0	0	0	0	0	0	0
superkingdom=Viruses;unclassified bacterial viruses;species=Campylobacter phage C14;taxId=2047923	0	0	0	0	0	0	0	0	0	4	0	0	0	0	0	0
superkingdom=Viruses;unclassified bacterial viruses;species=Campylobacter phage C2;taxId=2047925	0	0	0	0	4	0	0	0	0	0	0	0	2	0	0	0
superkingdom=Viruses;unclassified bacterial viruses;species=Campylobacter phage C7;taxId=2047929	0	0	4	0	0	0	0	0	0	0	0	0	0	0	0	0
superkingdom=Viruses;unclassified bacterial viruses;species=Campylobacter phage D#;taxId=2047932	0	0	3	0	0	0	0	0	0	0	0	0	0	0	0	0
superkingdom=Viruses;unclassified bacterial viruses;species=Edwardsiella phage eiMSLS;taxId=945085	0	0	0	0	0	0	0	0	250	0	0	0	0	0	0	0
superkingdom=Viruses;unclassified bacterial viruses;species=Enterococcus phage EFP01;taxId=1926594	0	0	4	0	0	0	29	0	0	0	0	0	0	0	0	0
superkingdom=Viruses;unclassified bacterial viruses;species=Erwinia phage vB_EamM_Caitlin;taxId=1883379	406	273	1972	510	84	108	221	496	2201	176	0	139	0	0	360	414
superkingdom=Viruses;unclassified bacterial viruses;species=Erwinia phage vB_EamM_Y3;taxId=1983553	31	0	67	17	7	0	0	56	352	19	16	20	10	0	15	12
superkingdom=Viruses;unclassified bacterial viruses;species=Erythrobacter phage vB_EliS_R6L;taxId=1913119	0	0	5	0	0	0	0	4	37	0	0	0	0	0	0	0
superkingdom=Viruses;unclassified bacterial viruses;species=Escherichia phage ST32;taxId=2005048	0	13	0	14	0	0	0	117	147	21	9	0	0	0	0	0
superkingdom=Viruses;unclassified bacterial viruses;species=Escherichia phage phT4A;taxId=1852638	0	0	0	0	0	0	0	42	0	0	0	0	0	0	0	0
superkingdom=Viruses;unclassified bacterial viruses;species=Escherichia phage phiE142;taxId=1777059	12	0	0	0	0	0	0	0	8	0	0	0	0	0	0	0
superkingdom=Viruses;unclassified bacterial viruses;species=Escherichia phage vB_Eco_swan01;taxId=1978511	0	0	0	0	0	0	0	2	4	7	0	0	0	0	0	0
superkingdom=Viruses;unclassified bacterial viruses;species=Escherichia phage vB_Ecos_CEB_EC3a;taxId=1933774	0	0	0	0	0	0	0	0	149	0	0	0	0	0	0	0
superkingdom=Viruses;unclassified bacterial viruses;species=Faecalibacterium phage FP_Brigit;taxId=2070181	97	0	0	0	91	0	67	114	0	78	0	82	0	129	112	71
superkingdom=Viruses;unclassified bacterial viruses;species=Faecalibacterium phage FP_Epona;taxId=2070182	43	63	45	47	19	9	24	66	80	40	22	31	48	26	39	28
superkingdom=Viruses;unclassified bacterial viruses;species=Faecalibacterium phage FP_Taranis;taxId=2070186	149	0	145	0	0	61	84	184	136	102	113	0	183	124	104	128
superkingdom=Viruses;unclassified bacterial viruses;species=Faecalibacterium phage FP_Toutatis;taxId=2070187	206	299	199	248	120	80	162	299	220	168	172	171	342	193	145	167
superkingdom=Viruses;unclassified bacterial viruses;species=Faecalibacterium phage FP_oengus;taxId=2070188	130	106	64	115	49	41	94	110	369	71	77	78	127	50	83	71
superkingdom=Viruses;unclassified bacterial viruses;species=Flavobacterium phage 2A;taxId=1792273	0	0	0	0	0	0	0	0	86	0	0	0	0	0	0	0
superkingdom=Viruses;unclassified bacterial viruses;species=Flavobacterium phage FL-1;taxId=908820	0	37	0	0	0	183	0	0	462	0	0	0	155	0	0	0
superkingdom=Viruses;unclassified bacterial viruses;species=Flavobacterium phage FpV21;taxId=1740107	0	0	0	0	0	0	0	0	76	0	0	0	0	0	0	0
superkingdom=Viruses;unclassified bacterial viruses;species=Gordonia phage GMA2;taxId=1647283	0	0	6	0	0	0	0	12	0	0	0	12	17	0	7	0
superkingdom=Viruses;unclassified bacterial viruses;species=Klebsiella phage KOX1;taxId=1970798	4	0	0	0	0	0	0	0	100	4	0	0	0	0	4	4
superkingdom=Viruses;unclassified bacterial viruses;species=Klebsiella phage KP1;taxId=2070202	0	0	52	0	0	0	38	0	0	0	0	0	0	0	0	22
superkingdom=Viruses;unclassified bacterial viruses;species=Klebsiella phage KPN N141;taxId=2024239	0	0	13	10	26	0	0	0	127	0	0	0	0	0	0	0
superkingdom=Viruses;unclassified bacterial viruses;species=Klebsiella phage YMC16/01/N133_KPN_BP;taxId=2026102	0	0	0	8	0	0	0	4	201	12	4	0	31	0	6	13
superkingdom=Viruses;unclassified bacterial viruses;species=Klebsiella phage vB_KpnM_BIS47;taxId=1907784	0	39	0	0	8	0	0	0	154	3	0	0	10	6	0	0
superkingdom=Viruses;unclassified bacterial viruses;species=Lactobacillus phage Bacchae;taxId=2079429	0	0	0	0	0	0	0	27	0	0	0	0	0	0	0	0
superkingdom=Viruses;unclassified bacterial viruses;species=Lactobacillus phage Lenus;taxId=2053682	0	0	0	0	0	0	0	3	0	0	0	0	0	0	0	0
superkingdom=Viruses;unclassified bacterial viruses;species=Lactobacillus phage Nyseid;taxId=2079432	0	0	0	0	0	0	0	6	0	0	0	0	0	0	0	0
superkingdom=Viruses;unclassified bacterial viruses;species=Lactobacillus phage Semele;taxId=2079433	0	7	0	0	0	0	0	25	8	0	0	4	0	0	0	6
superkingdom=Viruses;unclassified bacterial viruses;species=Lactococcus phage AM8;taxId=1965476	0	0	0	0	0	0	0	0	0	0	0	0	0	0	0	56
superkingdom=Viruses;unclassified bacterial viruses;species=Lactococcus phage LW81;taxId=1965482	0	58	0	0	0	0	0	0	0	0	0	0	0	0	44	0
superkingdom=Viruses;unclassified bacterial viruses;species=Ochrobactrum phage POA1180;taxId=1897640	0	0	0	0	0	0	0	0	0	4	0	0	4	0	0	0
superkingdom=Viruses;unclassified bacterial viruses;species=Pectobacterium phage DU_PP_III;taxId=2041490	0	0	0	0	0	0	501	12	302	3	0	0	5	0	0	4
superkingdom=Viruses;unclassified bacterial viruses;species=Phage DP-2017a;taxId=1955560	74	4	0	5	5	0	44	28	733	0	64	20	53	143	76	4
superkingdom=Viruses;unclassified bacterial viruses;species=Prevotella phage phi AR29;taxId=45332	5	0	0	0	0	0	0	0	0	0	0	0	0	0	0	0
superkingdom=Viruses;unclassified bacterial viruses;species=Pseudoalteromonas phage BS5;taxId=1874539	0	0	0	0	0	0	0	0	0	0	0	0	0	0	0	2
superkingdom=Viruses;unclassified bacterial viruses;species=Pseudoalteromonas phage HM1;taxId=1357705	0	0	0	0	0	0	0	0	173	0	0	0	0	0	0	0
superkingdom=Viruses;unclassified bacterial viruses;species=Pseudoalteromonas phage Maelstrom;taxId=2065202	0	0	0	0	0	0	0	0	3	0	0	0	0	0	0	0
superkingdom=Viruses;unclassified bacterial viruses;species=Pseudoalteromonas phage PH1;taxId=1874540	0	0	0	0	0	0	0	0	395	0	0	0	0	0	0	0
superkingdom=Viruses;unclassified bacterial viruses;species=Pseudoalteromonas phage PH357;taxId=1913046	0	0	0	0	0	0	0	58	546	0	0	0	0	0	0	0
superkingdom=Viruses;unclassified bacterial viruses;species=Pseudoalteromonas phage PHS21;taxId=1955235	0	0	0	0	0	0	0	0	0	0	0	6	0	0	0	0
superkingdom=Viruses;unclassified bacterial viruses;species=Pseudomonas phage IME180;taxId=2041348	0	0	18	0	0	0	0	54	220	0	0	0	48	5	6	33
superkingdom=Viruses;unclassified bacterial viruses;species=Pseudomonas phage Littlefix;taxId=2079289	0	0	13	0	0	0	0	0	14	0	0	0	16	0	0	0
superkingdom=Viruses;unclassified bacterial viruses;species=Pseudomonas phage PollyC;taxId=2079290	0	0	0	0	0	0	0	0	16	0	0	0	0	0	0	0
superkingdom=Viruses;unclassified bacterial viruses;species=Pseudomonas phage VW-6B;taxId=2041486	0	0	0	0	0	0	0	0	0	6	0	0	0	0	0	0
superkingdom=Viruses;unclassified bacterial viruses;species=Pseudomonas phage inbricus;taxId=2048976	0	0	0	0	118	231	0	23	285	13	16	0	57	0	14	0
superkingdom=Viruses;unclassified bacterial viruses;species=Pseudomonas phage nickie;taxId=2048977	0	0	0	0	0	0	0	4	0	0	0	0	0	0	0	0
superkingdom=Viruses;unclassified bacterial viruses;species=Pseudomonas phage pf16;taxId=1815630	0	0	0	0	0	0	0	0	7	0	0	0	0	0	0	0
superkingdom=Viruses;unclassified bacterial viruses;species=Pseudomonas phage tabernarius;taxId=2048978	0	0	0	0	0	0	0	0	15	0	0	0	0	0	0	0
superkingdom=Viruses;unclassified bacterial viruses;species=Pseudomonas phage ventosus;taxId=2048980	0	0	0	0	0	0	0	0	295	5	0	0	0	0	0	5
superkingdom=Viruses;unclassified bacterial viruses;species=Ralstonia phage DU_RP_I;taxId=2041493	25	0	53	19	0	0	0	0	143	0	18	0	26	0	10	6
superkingdom=Viruses;unclassified bacterial viruses;species=Ralstonia phage RP12;taxId=1923889	129	0	57	0	0	0	73	30	0	0	0	67	0	0	0	0
superkingdom=Viruses;unclassified bacterial viruses;species=Ralstonia phage RP31;taxId=1923890	0	0	0	0	16	45	0	0	0	0	80	0	0	58	0	0
superkingdom=Viruses;unclassified bacterial viruses;species=Salmonella phage LPST10;taxId=1973454	0	23	0	0	0	0	0	0	155	0	0	5	0	0	0	0
superkingdom=Viruses;unclassified bacterial viruses;species=Serratia phage 2050H2;taxId=2024251	0	0	0	0	0	0	0	0	0	0	0	9	0	0	0	0
superkingdom=Viruses;unclassified bacterial viruses;species=Serratia phage 2050HW;taxId=2024252	0	10	0	0	0	0	0	0	465	0	0	4	0	0	0	0
superkingdom=Viruses;unclassified bacterial viruses;species=Serratia phage BF;taxId=1962671	0	0	0	15	0	0	0	0	69	0	0	0	0	0	0	0
superkingdom=Viruses;unclassified bacterial viruses;species=Serratia phage X20;taxId=2006942	0	0	6	0	0	0	0	6	24	0	0	0	0	0	0	0
superkingdom=Viruses;unclassified bacterial viruses;species=Shewanella phage SppYZU01;taxId=1965372	0	196	0	0	0	0	0	0	723	0	0	0	0	0	0	0
superkingdom=Viruses;unclassified bacterial viruses;species=Shigella phage Sf11;taxId=2024314	6	0	7	0	16	0	0	13	487	0	13	6	0	0	0	6
superkingdom=Viruses;unclassified bacterial viruses;species=Shigella phage Sf21;taxId=2024308	0	0	0	0	6	0	0	0	0	0	0	0	0	0	0	0
superkingdom=Viruses;unclassified bacterial viruses;species=Sphingobium phage Lacusarx;taxId=1980139	0	0	0	0	0	0	0	0	22	0	0	0	0	0	0	0
superkingdom=Viruses;unclassified bacterial viruses;species=Stenotrophomonas phage vB_SmaS-DLP_6;taxId=1651816	26	60	28	32	16	1260	23	30	511	0	16	8	25	23	23	9
superkingdom=Viruses;unclassified bacterial viruses;species=Streptococcus phage 2096.2;taxId=370565	0	15	0	11	0	0	14	31	0	0	0	14	12	29	21	0
superkingdom=Viruses;unclassified bacterial viruses;species=Streptococcus phage IPP25;taxId=1916165	0	0	0	0	0	0	0	0	104	0	0	0	0	0	0	0
superkingdom=Viruses;unclassified bacterial viruses;species=Streptococcus phage K13;taxId=1448274	0	0	0	0	0	0	0	0	0	0	0	0	0	0	18	0
superkingdom=Viruses;unclassified bacterial viruses;species=Streptococcus phage P0093;taxId=1971412	0	0	0	18	0	0	0	0	0	0	0	0	10	0	0	6
superkingdom=Viruses;unclassified bacterial viruses;species=Streptococcus phage P7574;taxId=1971430	0	0	7	0	0	0	0	0	0	0	0	0	0	0	0	0
superkingdom=Viruses;unclassified bacterial viruses;species=Streptococcus phage P7952;taxId=1971437	0	0	0	0	0	0	0	25	0	0	0	9	0	0	0	0
superkingdom=Viruses;unclassified bacterial viruses;species=Streptococcus phage vB_SthS_VA214;taxId=2069608	0	0	0	0	0	0	0	0	0	0	0	6	0	0	0	0
superkingdom=Viruses;unclassified bacterial viruses;species=TM7 phage DolZOral124_53_65;taxId=2053587	17	0	0	0	0	0	0	0	148	0	0	0	0	0	0	0
superkingdom=Viruses;unclassified bacterial viruses;species=Thermus phage T72;taxId=1416020	0	0	0	0	0	0	0	0	4	0	0	0	0	0	0	0
superkingdom=Viruses;unclassified bacterial viruses;species=Vibrio phage 1.005.O._10N.286.48.F2;taxId=1881414	0	0	0	0	0	0	0	0	110	0	0	0	0	0	0	0
superkingdom=Viruses;unclassified bacterial viruses;species=Vibrio phage 1.007.O._10N.261.55.F9;taxId=1881241	0	0	91	0	0	0	0	0	74	0	0	0	0	0	0	0
superkingdom=Viruses;unclassified bacterial viruses;species=Vibrio phage 1.052.A._10N.286.46.C3;taxId=2070717	0	0	0	0	0	0	0	0	368	0	0	0	0	0	0	0
superkingdom=Viruses;unclassified bacterial viruses;species=Vibrio phage 1.079.O._10N.286.45.E9;taxId=1881314	0	0	0	0	0	0	0	0	145	0	0	0	0	0	0	0
superkingdom=Viruses;unclassified bacterial viruses;species=Vibrio phage 1.084.O._10N.261.49.F5;taxId=2070724	46	0	41	0	0	0	0	115	536	0	66	0	0	0	0	0
superkingdom=Viruses;unclassified bacterial viruses;species=Vibrio phage 1.134.O._10N.222.52.B8;taxId=1881203	0	0	0	0	0	0	0	0	44	0	0	0	0	0	0	0
superkingdom=Viruses;unclassified bacterial viruses;species=Vibrio phage 1.154.O._10N.222.52.B12;taxId=1881387	0	0	0	0	0	0	0	0	44	0	0	0	0	0	0	0
superkingdom=Viruses;unclassified bacterial viruses;species=Vibrio phage 1.170.O._10N.261.52.C3;taxId=1881390	0	0	0	0	0	0	0	0	247	0	0	0	0	0	0	0
superkingdom=Viruses;unclassified bacterial viruses;species=Vibrio phage 1.174.O._10N.261.55.A8;taxId=1881343	0	0	0	0	0	0	0	0	520	0	0	0	0	0	0	0
superkingdom=Viruses;unclassified bacterial viruses;species=Vibrio phage 1.183.O._10N.286.48.B7;taxId=1881391	0	0	0	0	0	0	0	0	108	0	0	0	0	0	0	0
superkingdom=Viruses;unclassified bacterial viruses;species=Vibrio phage 1.185.O._10N.286.49.C2;taxId=1881392	0	0	0	0	0	0	0	0	21	0	0	0	0	0	0	0
superkingdom=Viruses;unclassified bacterial viruses;species=Vibrio phage 1.193.O._10N.286.52.C6;taxId=1881436	0	0	0	0	0	0	0	0	8	0	0	0	0	0	0	0
superkingdom=Viruses;unclassified bacterial viruses;species=Vibrio phage 1.211.B._10N.222.52.F11;taxId=1881453	0	0	0	0	0	0	0	0	50	0	0	0	0	0	0	0
superkingdom=Viruses;unclassified bacterial viruses;species=Vibrio phage 1.213.O._10N.222.54.F10;taxId=1881410	0	0	0	0	0	0	0	0	68	0	0	0	0	0	0	0
superkingdom=Viruses;unclassified bacterial viruses;species=Vibrio phage 1.239.O._10N.261.52.F6;taxId=1881233	0	0	0	0	0	0	0	0	120	0	0	0	0	0	0	0
superkingdom=Viruses;unclassified bacterial viruses;species=Vibrio phage 1.291.O._10N.286.55.F6;taxId=1881283	0	0	0	0	0	0	0	0	138	0	0	0	0	0	0	0
superkingdom=Viruses;unclassified bacterial viruses;species=Vibrio phage pVa-21;taxId=1958921	72	0	570	0	0	0	0	153	1506	0	0	56	0	0	20	0
superkingdom=Viruses;unclassified bacterial viruses;species=Vibrio phage vB_VhaS-tm;taxId=1868611	0	0	0	0	0	0	0	0	44	0	0	0	0	0	0	0
superkingdom=Viruses;unclassified bacterial viruses;species=Vibrio phage vB_VspS_VS-ABTNL-3;taxId=2026084	0	0	0	0	0	0	0	0	326	0	0	0	0	0	0	0
superkingdom=Viruses;unclassified bacterial viruses;species=Xanthomonas phage XacN1;taxId=2042251	335	167	138	85	77	31	40	117	3945	76	42	55	227	105	107	83
superkingdom=Viruses;unclassified bacterial viruses;species=unidentified phage;taxId=38018	2184	3941	2031	2019	694	760	1681	3101	4925	1904	1706	1459	2586	2062	1205	1299
superkingdom=Viruses;unclassified bacterial viruses;taxId=12333	3031	573	3217	808	422	98	2401	3818	31188	1513	1740	1431	3355	1153	1681	1070
superkingdom=Viruses;unclassified viruses;species=Faustovirus;taxId=1477405	23	0	0	7	0	0	0	0	35	0	0	0	0	0	0	0
superkingdom=Viruses;unclassified viruses;species=IAS virus;taxId=1450749	4	0	0	0	0	0	0	25	632	0	0	0	0	3	4	0
superkingdom=Viruses;unclassified viruses;species=unidentified virus;taxId=1214906	0	0	0	0	0	0	0	0	89	0	0	0	0	0	2	0
Total	320582	568702	361274	241102	483529	399824	451773	344349	1953938	409452	245165	212115	320191	206497	260000	214955
Taxa Identified	176	139	149	131	90	78	169	199	480	155	138	153	171	139	153	148

## Sheet: Sheet 2
Number of reads and contig statistics per sample
ID	Sample	Raw_Read_Count	Filtered_Read_Count	Contig_Count	Contig_min_length	Contig_max_length	Contig_average_length	Total_Above_3000_bp	Mean_Contig_Length_Above_3000
1	Brooklyn_1	20129784	18823348	2339188	55	66850	429.438	8517	5228.46
2	BK_Q_MN	36624258	34353565	3742954	55	93146	437.085	20988	5418.09
3	BK_Q	21345330	19841302	2224237	55	58774	399.104	8130	5198.33
4	Brooklyn_2	22167242	20375864	2381377	55	61536	436.117	9069	5262.57
5	Brooklyn_3	19786374	18251654	2311531	55	175305	478.535	12114	5903.63
6	Staten Island_1	20157686	18612241	2197206	55	124088	459.762	10948	5613.25
7	Staten Island_2	21975388	18875100	2193666	55	103463	427.091	9707	5706.21
8	Brooklyn_4	20142554	20697215	2291298	55	40634	395.811	9577	5264.57
9	Queens_1	19785328	19054867	2637480	55	73834	332.395	7234	5311.84
10	Bronx	22188974	20818821	2474470	55	226347	342.402	7694	5344.65
11	Queens_2	19335158	18123405	1994514	55	45956	402.295	8309	5340.09
12	Queens_3	21918234	20531340	2577537	55	42312	390.654	7979	5194.93
13	BX_MN	20786896	19206940	1931368	55	39967	425.433	8920	5155.26
14	Manhattan	19828794	18593949	2118733	55	49310	424.795	8326	5224.39
15	Queens_4	20588048	19331092	2335056	55	44849	362.426	7385	5287.65
16	Queens_5	17293816	16517492	1879996	55	41405	389.744	6944	5300.37

## Sheet: Sheet 3
Phage-host associations by bacterial genera
Phage	Host	Sample
Enterobacter_phage_EcP1	Acinetobacter	Bronx_1
Enterobacter_phage_EcP1	Azotobacter	Bronx_1
Enterobacteria_phage_phi92	Shewanella	Bronx_1
C_010	Desulfovibrio	Bronx_1
C_033	Arcobacter_group	Bronx_1
C_042	Arcobacter_group	Bronx_1
C_049	Cloacibacterium	Bronx_1
C_053	Klebsiella	Bronx_1
C_063	Unclassified	Bronx_1
C_067	Salegentibacter	Bronx_1
C_073	Acinetobacter	Bronx_1
C_086	Lactococcus	Bronx_1
C_088	Unclassified	Bronx_1
C_121	Acinetobacter	Bronx_1
C_122	Thauera	Bronx_1
C_179	Acidovorax	Bronx_1
C_201	Arcobacter_group	Bronx_1
C_216	Enterobacter	Bronx_1
C_238	Arcobacter_group	Bronx_1
C_250	Moraxella	Bronx_1
C_256	Salegentibacter	Bronx_1
C_265	Shewanella	Bronx_1
C_275	Acinetobacter	Bronx_1
C_280	Zhongshania	Bronx_1
C_292	Moraxella	Bronx_1
C_302	Acinetobacter	Bronx_1
C_307	Arcobacter_group	Bronx_1
C_309	Acinetobacter	Bronx_1
C_329	Acinetobacter	Bronx_1
C_398	Vibrio	Bronx_1
C_447	Megamonas	Bronx_1
C_448	Vibrio	Bronx_1
C_456	Thiocystis	Bronx_1
C_461	Flavobacterium	Bronx_1
C_479	Aquaspirillum	Bronx_1
C_494	Acinetobacter	Bronx_1
C_497	Acidovorax	Bronx_1
C_518	Pseudomonas	Bronx_1
C_596	Nitrosoglobus	Bronx_1
C_624	Arcobacter_group	Bronx_1
C_641	Tenderia	Bronx_1
C_696	Desulfovibrio	Bronx_1
C_738	Shewanella	Bronx_1
C_782	Parabacteroides	Bronx_1
C_794	Bacteroides	Bronx_1
C_813	Chlorobaculum	Bronx_1
C_838	unclassified_Lachnospiraceae	Bronx_1
Streptococcus_phage_315.2	Megasphaera	Bronx_1
Streptococcus_phage_315.2	Streptococcus	Bronx_1
Burkholderia_phage_KL1	Thauera	BX_MN
Burkholderia_phage_KL1	Neisseria	BX_MN
Cellulophaga_phage_phi17_2	Unclassified	BX_MN
C_014	Bacteroides	BX_MN
C_017	Acinetobacter	BX_MN
C_060	Acidovorax	BX_MN
C_061	Marinobacter	BX_MN
C_071	Unclassified	BX_MN
C_083	Moraxella	BX_MN
C_091	Arcobacter_group	BX_MN
C_123	Acinetobacter	BX_MN
C_125	Unclassified	BX_MN
C_135	Acinetobacter	BX_MN
C_175	Shewanella	BX_MN
C_183	Shewanella	BX_MN
C_230	Oblitimonas	BX_MN
C_276	Acinetobacter	BX_MN
C_282	Acinetobacter	BX_MN
C_298	Vibrio	BX_MN
C_303	Acinetobacter	BX_MN
C_334	Pseudomonas	BX_MN
C_336	Flavobacterium	BX_MN
C_339	Salmonella	BX_MN
C_343	Moraxella	BX_MN
C_351	Helicobacter	BX_MN
C_390	Bacillus	BX_MN
C_396	Helicobacter	BX_MN
C_399	Unclassified	BX_MN
C_413	Acinetobacter	BX_MN
C_469	Streptococcus	BX_MN
C_472	Photorhabdus	BX_MN
C_485	Moraxella	BX_MN
C_491	Unclassified	BX_MN
C_506	Aquaspirillum	BX_MN
C_513	Acinetobacter	BX_MN
C_534	Acinetobacter	BX_MN
C_564	Acinetobacter	BX_MN
C_566	Moraxella	BX_MN
C_567	Moraxella	BX_MN
C_578	Methylophaga	BX_MN
C_599	Vibrio	BX_MN
C_601	Pseudomonas	BX_MN
C_632	Moraxella	BX_MN
C_633	Bacteroides	BX_MN
C_679	Klebsiella	BX_MN
C_710	Acinetobacter	BX_MN
C_728	Vibrio	BX_MN
C_754	Bacteroides	BX_MN
C_762	Lactococcus	BX_MN
C_773	Acidovorax	BX_MN
C_778	Acinetobacter	BX_MN
C_786	Flavobacterium	BX_MN
C_798	Actinobacillus	BX_MN
C_827	Moraxella	BX_MN
Staphylococcus_phage_StB12	Lactococcus	BX_MN
Streptococcus_phage_315.2	Streptococcus	BX_MN
Streptococcus_phage_315.2	Enterococcus	BX_MN
Streptococcus_phage_Dp_1	Acinetobacter	BX_MN
Burkholderia_phage_KL1	Unclassified	Brooklyn_1
Escherichia_phage_N4	Acinetobacter	Brooklyn_1
C_016	Aquaspirillum	Brooklyn_1
C_025	Unclassified	Brooklyn_1
C_054	Acinetobacter	Brooklyn_1
C_058	Pandoraea	Brooklyn_1
C_065	Unclassified	Brooklyn_1
C_075	Acinetobacter	Brooklyn_1
C_078	Azoarcus	Brooklyn_1
C_114	Moraxella	Brooklyn_1
C_141	Chromobacterium_group	Brooklyn_1
C_151	Flavobacterium	Brooklyn_1
C_234	Acinetobacter	Brooklyn_1
C_252	Lacinutrix	Brooklyn_1
C_254	Streptococcus	Brooklyn_1
C_262	Acinetobacter	Brooklyn_1
C_264	Pseudomonas	Brooklyn_1
C_297	Flavobacterium	Brooklyn_1
C_308	Flavobacterium	Brooklyn_1
C_313	Thauera	Brooklyn_1
C_375	Paenibacillus	Brooklyn_1
C_384	Acinetobacter	Brooklyn_1
C_406	Flavobacterium	Brooklyn_1
C_421	Unclassified	Brooklyn_1
C_425	Arcobacter_group	Brooklyn_1
C_430	Lactococcus	Brooklyn_1
C_449	Shewanella	Brooklyn_1
C_475	Bacteroides	Brooklyn_1
C_495	Klebsiella	Brooklyn_1
C_551	Unclassified	Brooklyn_1
C_584	Acidovorax	Brooklyn_1
C_622	Pseudomonas	Brooklyn_1
C_636	Acinetobacter	Brooklyn_1
C_647	Arcobacter_group	Brooklyn_1
C_713	Burkholderiales_Genera_incertae_sedis	Brooklyn_1
C_727	Chromobacterium_group	Brooklyn_1
C_769	Aeromonas	Brooklyn_1
C_787	Syntrophus	Brooklyn_1
C_803	Unclassified	Brooklyn_1
C_823	Helicobacter	Brooklyn_1
Rhodococcus_phage_ReqiPepy6	Verminephrobacter	Brooklyn_1
Cronobacter_phage_ENT39118	Zymomonas	Brooklyn_2
Escherichia_phage_vB_EcoP_G7C	Edwardsiella	Brooklyn_2
Flavobacterium_phage_11b	Unclassified	Brooklyn_2
Lactococcus_phage_1706	Arcobacter_group	Brooklyn_2
Lactococcus_phage_1706	Azoarcus	Brooklyn_2
Lactococcus_phage_1706	Chryseobacterium	Brooklyn_2
C_020	Unclassified	Brooklyn_2
C_070	Aeromonas	Brooklyn_2
C_081	Arcobacter_group	Brooklyn_2
C_087	Myroides	Brooklyn_2
C_094	Desulfurivibrio	Brooklyn_2
C_126	Clostridium	Brooklyn_2
C_164	Streptococcus	Brooklyn_2
C_170	Yersinia	Brooklyn_2
C_189	Pseudomonas	Brooklyn_2
C_223	Unclassified	Brooklyn_2
C_296	Arcobacter_group	Brooklyn_2
C_320	Salmonella	Brooklyn_2
C_326	Azoarcus	Brooklyn_2
C_359	Acinetobacter	Brooklyn_2
C_379	Aquaspirillum	Brooklyn_2
C_400	Acidovorax	Brooklyn_2
C_428	Arcobacter_group	Brooklyn_2
C_459	Acidovorax	Brooklyn_2
C_460	Pseudomonas	Brooklyn_2
C_464	Lactococcus	Brooklyn_2
C_516	Aquaspirillum	Brooklyn_2
C_526	Pectobacterium	Brooklyn_2
C_571	Acinetobacter	Brooklyn_2
C_580	Chlorobaculum	Brooklyn_2
C_620	Acinetobacter	Brooklyn_2
C_651	Arcobacter_group	Brooklyn_2
C_670	Flavobacterium	Brooklyn_2
C_704	Acidovorax	Brooklyn_2
C_724	Aeromonas	Brooklyn_2
Streptococcus_phage_315.2	Streptococcus	Brooklyn_2
Streptococcus_phage_315.3	Streptococcus	Brooklyn_2
Aeromonas_phage_vB_AsaM_56	Aeromonas	Brooklyn_3
Bordetella_virus_BPP1	Bordetella	Brooklyn_3
Escherichia_phage_vB_EcoP_PhAPEC7	Arcobacter_group	Brooklyn_3
C_023	Runella	Brooklyn_3
C_024	Aeromonas	Brooklyn_3
C_032	Pseudomonas	Brooklyn_3
C_059	Winogradskyella	Brooklyn_3
C_089	Desulfurivibrio	Brooklyn_3
C_103	Winogradskyella	Brooklyn_3
C_133	Azoarcus	Brooklyn_3
C_142	Rheinheimera	Brooklyn_3
C_144	Acidovorax	Brooklyn_3
C_191	Zhongshania	Brooklyn_3
C_215	Acidovorax	Brooklyn_3
C_219	Odoribacter	Brooklyn_3
C_220	Bacteroides	Brooklyn_3
C_227	unclassified_Ruminococcaceae	Brooklyn_3
C_235	Salegentibacter	Brooklyn_3
C_251	Aeromonas	Brooklyn_3
C_260	Prevotella	Brooklyn_3
C_268	Pseudomonas	Brooklyn_3
C_269	Pseudomonas	Brooklyn_3
C_277	Oblitimonas	Brooklyn_3
C_291	Pseudomonas	Brooklyn_3
C_293	Azoarcus	Brooklyn_3
C_319	Komagataeibacter	Brooklyn_3
C_323	Verminephrobacter	Brooklyn_3
C_327	Unclassified	Brooklyn_3
C_350	Azoarcus	Brooklyn_3
C_361	unclassified_Rhodocyclaceae	Brooklyn_3
C_365	Desulfurivibrio	Brooklyn_3
C_370	Pseudomonas	Brooklyn_3
C_377	Desulfurispirillum	Brooklyn_3
C_378	Melaminivora	Brooklyn_3
C_382	Unclassified	Brooklyn_3
C_414	Yersinia	Brooklyn_3
C_417	Vibrio	Brooklyn_3
C_432	Yersinia	Brooklyn_3
C_480	Acidovorax	Brooklyn_3
C_488	Unclassified	Brooklyn_3
C_500	Dickeya	Brooklyn_3
C_538	Winogradskyella	Brooklyn_3
C_556	Acidovorax	Brooklyn_3
C_569	Bacteroides	Brooklyn_3
C_589	Marinobacter	Brooklyn_3
C_605	Desulfovibrio	Brooklyn_3
C_615	Desulfurivibrio	Brooklyn_3
C_627	Aquaspirillum	Brooklyn_3
C_669	Acidovorax	Brooklyn_3
C_674	Arcobacter_group	Brooklyn_3
C_675	Aeromonas	Brooklyn_3
C_692	Aeromonas	Brooklyn_3
C_698	Delftia	Brooklyn_3
C_716	Bacteroides	Brooklyn_3
C_729	Desulfurivibrio	Brooklyn_3
C_734	Desulfatibacillum	Brooklyn_3
C_735	Arcobacter_group	Brooklyn_3
C_737	Aeromonas	Brooklyn_3
C_739	Aeromonas	Brooklyn_3
C_741	Desulfurivibrio	Brooklyn_3
C_765	Yersinia	Brooklyn_3
C_770	Halorhodospira	Brooklyn_3
C_788	Methylocaldum	Brooklyn_3
C_789	Marinobacter	Brooklyn_3
C_810	Aquaspirillum	Brooklyn_3
C_821	Providencia	Brooklyn_3
C_822	Arcobacter_group	Brooklyn_3
Pseudomonas_phage_F116	Variovorax	Brooklyn_3
Acinetobacter_phage_Presley	Acinetobacter	Brooklyn_4
Lactococcus_phage_1706	Clostridium	Brooklyn_4
Lactococcus_phage_BK5_T	Arcobacter_group	Brooklyn_4
C_005	Nocardia	Brooklyn_4
C_006	Lacinutrix	Brooklyn_4
C_012	Edwardsiella	Brooklyn_4
C_100	Streptococcus	Brooklyn_4
C_119	Unclassified	Brooklyn_4
C_131	Thauera	Brooklyn_4
C_138	Moraxella	Brooklyn_4
C_139	Serratia	Brooklyn_4
C_146	Shewanella	Brooklyn_4
C_156	Pseudomonas	Brooklyn_4
C_161	Arcobacter_group	Brooklyn_4
C_174	Acidovorax	Brooklyn_4
C_176	Acinetobacter	Brooklyn_4
C_182	Flavobacterium	Brooklyn_4
C_203	Arcobacter_group	Brooklyn_4
C_208	Pseudomonas	Brooklyn_4
C_236	Arcobacter_group	Brooklyn_4
C_239	Aeromonas	Brooklyn_4
C_242	Acinetobacter	Brooklyn_4
C_335	Bacteroides	Brooklyn_4
C_363	Clostridium	Brooklyn_4
C_376	Thauera	Brooklyn_4
C_429	Roseburia	Brooklyn_4
C_452	Desulfobulbus	Brooklyn_4
C_463	Curvibacter	Brooklyn_4
C_467	Acidovorax	Brooklyn_4
C_476	Moraxella	Brooklyn_4
C_477	Moraxella	Brooklyn_4
C_487	Agarilytica	Brooklyn_4
C_517	Thiocystis	Brooklyn_4
C_521	Arcobacter_group	Brooklyn_4
C_524	Unclassified	Brooklyn_4
C_545	Arcobacter_group	Brooklyn_4
C_559	Faecalibacterium	Brooklyn_4
C_579	Arcobacter_group	Brooklyn_4
C_603	Acidovorax	Brooklyn_4
C_610	Aeromonas	Brooklyn_4
C_643	Bacteroides	Brooklyn_4
C_646	Flavobacterium	Brooklyn_4
C_656	Pseudomonas	Brooklyn_4
C_660	Aphanizomenon	Brooklyn_4
C_661	Bacteroides	Brooklyn_4
C_689	Aquaspirillum	Brooklyn_4
C_694	Arcobacter_group	Brooklyn_4
C_736	Roseburia	Brooklyn_4
C_748	Pseudomonas	Brooklyn_4
C_756	Yersinia	Brooklyn_4
C_793	Pseudomonas	Brooklyn_4
C_797	Arcobacter_group	Brooklyn_4
C_804	Cloacibacterium	Brooklyn_4
C_805	Aeromonas	Brooklyn_4
C_808	Arcobacter_group	Brooklyn_4
C_818	Acidovorax	Brooklyn_4
C_831	Streptococcus	Brooklyn_4
C_833	Paenibacillus	Brooklyn_4
Pseudomonas_phage_73	Acidovorax	Brooklyn_4
Salmonella_phage_SSE_121	Moraxella	Brooklyn_4
Acinetobacter_phage_Acj61	Shewanella	BK_Q_MN
Acinetobacter_phage_Acj61	Moraxella	BK_Q_MN
Celeribacter_phage_P12053L	Aquaspirillum	BK_Q_MN
Enterobacterial_phage_mEp390	Yersinia	BK_Q_MN
Erwinia_phage_phiEaH2	Shewanella	BK_Q_MN
Erwinia_phage_phiEaH2	Shewanella	BK_Q_MN
Klebsiella_phage_F19	Shewanella	BK_Q_MN
Lactococcus_phage_1706	Unclassified	BK_Q_MN
Lactococcus_phage_phiLC3	Aquaspirillum	BK_Q_MN
Lactococcus_phage_r1t	Desulfurivibrio	BK_Q_MN
C_003	Arcobacter_group	BK_Q_MN
C_004	Lacinutrix	BK_Q_MN
C_013	Acinetobacter	BK_Q_MN
C_018	Bacteroides	BK_Q_MN
C_029	Unclassified	BK_Q_MN
C_039	Moraxella	BK_Q_MN
C_047	Shewanella	BK_Q_MN
C_050	Dickeya	BK_Q_MN
C_051	Arcobacter_group	BK_Q_MN
C_056	Moraxella	BK_Q_MN
C_064	Pseudomonas	BK_Q_MN
C_066	Lacinutrix	BK_Q_MN
C_069	Pseudomonas	BK_Q_MN
C_074	Acinetobacter	BK_Q_MN
C_082	Acinetobacter	BK_Q_MN
C_085	Pseudomonas	BK_Q_MN
C_095	Aquaspirillum	BK_Q_MN
C_097	Acinetobacter	BK_Q_MN
C_099	Pectobacterium	BK_Q_MN
C_105	Shewanella	BK_Q_MN
C_109	Arcobacter_group	BK_Q_MN
C_110	Acinetobacter	BK_Q_MN
C_116	Nitrosoglobus	BK_Q_MN
C_124	Acinetobacter	BK_Q_MN
C_128	Acinetobacter	BK_Q_MN
C_140	Moraxella	BK_Q_MN
C_143	Aquaspirillum	BK_Q_MN
C_145	Cellvibrio	BK_Q_MN
C_157	Pectobacterium	BK_Q_MN
C_158	Curvibacter	BK_Q_MN
C_165	Pseudomonas	BK_Q_MN
C_169	Acinetobacter	BK_Q_MN
C_181	Burkholderia	BK_Q_MN
C_188	Vibrio	BK_Q_MN
C_193	Dickeya	BK_Q_MN
C_200	Acidovorax	BK_Q_MN
C_202	Cloacibacterium	BK_Q_MN
C_205	Moraxella	BK_Q_MN
C_207	Acidovorax	BK_Q_MN
C_209	Acidovorax	BK_Q_MN
C_211	Azoarcus	BK_Q_MN
C_212	Bacteroides	BK_Q_MN
C_217	Aquaspirillum	BK_Q_MN
C_224	Aeromonas	BK_Q_MN
C_225	Acinetobacter	BK_Q_MN
C_228	Yersinia	BK_Q_MN
C_229	Bacteroides	BK_Q_MN
C_237	Neisseria	BK_Q_MN
C_241	Flavobacterium	BK_Q_MN
C_244	Paeniclostridium	BK_Q_MN
C_246	Unclassified	BK_Q_MN
C_248	Arcobacter_group	BK_Q_MN
C_257	Moraxella	BK_Q_MN
C_263	Vibrio	BK_Q_MN
C_266	Unclassified	BK_Q_MN
C_267	Moraxella	BK_Q_MN
C_283	Aquaspirillum	BK_Q_MN
C_284	Aeromonas	BK_Q_MN
C_285	Cloacibacterium	BK_Q_MN
C_287	Aeromonas	BK_Q_MN
C_294	Selenomonas	BK_Q_MN
C_300	Clostridium	BK_Q_MN
C_317	Aquaspirillum	BK_Q_MN
C_322	Moraxella	BK_Q_MN
C_324	Arcobacter_group	BK_Q_MN
C_337	Aquaspirillum	BK_Q_MN
C_344	Streptococcus	BK_Q_MN
C_345	Flavobacterium	BK_Q_MN
C_355	Edwardsiella	BK_Q_MN
C_356	Arcobacter_group	BK_Q_MN
C_358	Pseudomonas	BK_Q_MN
C_371	Acidovorax	BK_Q_MN
C_373	Acidaminococcus	BK_Q_MN
C_388	Aquaspirillum	BK_Q_MN
C_397	Arcobacter_group	BK_Q_MN
C_403	Yersinia	BK_Q_MN
C_407	Vibrio	BK_Q_MN
C_416	Acinetobacter	BK_Q_MN
C_431	Unclassified	BK_Q_MN
C_433	Acidovorax	BK_Q_MN
C_435	Monoglobus	BK_Q_MN
C_439	Thauera	BK_Q_MN
C_444	Arcobacter_group	BK_Q_MN
C_453	Vibrio	BK_Q_MN
C_454	Unclassified	BK_Q_MN
C_455	Acinetobacter	BK_Q_MN
C_482	Bacteroides	BK_Q_MN
C_492	Desulfofarcimen	BK_Q_MN
C_493	Flavobacterium	BK_Q_MN
C_498	Enterobacter	BK_Q_MN
C_509	Neisseria	BK_Q_MN
C_510	Aquaspirillum	BK_Q_MN
C_511	Arcobacter_group	BK_Q_MN
C_512	Roseburia	BK_Q_MN
C_514	Streptococcus	BK_Q_MN
C_523	Aquaspirillum	BK_Q_MN
C_528	Acidovorax	BK_Q_MN
C_531	Bacteroides	BK_Q_MN
C_540	Moraxella	BK_Q_MN
C_542	Acinetobacter	BK_Q_MN
C_547	Unclassified	BK_Q_MN
C_548	Aquaspirillum	BK_Q_MN
C_553	Acidovorax	BK_Q_MN
C_562	Dickeya	BK_Q_MN
C_565	Shewanella	BK_Q_MN
C_568	Unclassified	BK_Q_MN
C_570	Cellvibrio	BK_Q_MN
C_581	Lactococcus	BK_Q_MN
C_585	Unclassified	BK_Q_MN
C_590	Acinetobacter	BK_Q_MN
C_591	Acidovorax	BK_Q_MN
C_592	Acinetobacter	BK_Q_MN
C_604	Thauera	BK_Q_MN
C_606	Flavobacterium	BK_Q_MN
C_607	Desulfurispirillum	BK_Q_MN
C_609	Shewanella	BK_Q_MN
C_623	Aquaspirillum	BK_Q_MN
C_628	Bacteroides	BK_Q_MN
C_648	Aeromonas	BK_Q_MN
C_655	Pseudomonas	BK_Q_MN
C_657	Unclassified	BK_Q_MN
C_666	Moraxella	BK_Q_MN
C_671	Moraxella	BK_Q_MN
C_673	Bifidobacterium	BK_Q_MN
C_681	Aeromonas	BK_Q_MN
C_686	Pseudomonas	BK_Q_MN
C_700	Bacteroides	BK_Q_MN
C_709	Acinetobacter	BK_Q_MN
C_711	Moraxella	BK_Q_MN
C_714	Lacinutrix	BK_Q_MN
C_717	Moraxella	BK_Q_MN
C_720	unclassified_Rhodocyclaceae	BK_Q_MN
C_725	Acinetobacter	BK_Q_MN
C_726	Lacinutrix	BK_Q_MN
C_743	Rhodoferax	BK_Q_MN
C_747	unclassified_Bacteroidetes	BK_Q_MN
C_752	Desulfofarcimen	BK_Q_MN
C_758	Bacteroides	BK_Q_MN
C_759	Yersinia	BK_Q_MN
C_763	Clostridium	BK_Q_MN
C_766	Moraxella	BK_Q_MN
C_775	Arcobacter_group	BK_Q_MN
C_777	Acinetobacter	BK_Q_MN
C_780	Aquaspirillum	BK_Q_MN
C_809	Moraxella	BK_Q_MN
C_815	Bacteroides	BK_Q_MN
C_819	Moraxella	BK_Q_MN
C_825	Pseudomonas	BK_Q_MN
C_826	Yersinia	BK_Q_MN
C_837	Acidovorax	BK_Q_MN
Pseudomonas_phage_PA11	Halomonas	BK_Q_MN
Acinetobacter_phage_vB_AbaP_Acibel007	Neisseria	Manhattan
Aeromonas_phage_vB_AsaM_56	Unclassified	Manhattan
Aeromonas_phage_vB_AsaM_56	Aeromonas	Manhattan
Mycobacterium_phage_Brujita	Lacinutrix	Manhattan
C_037	Acinetobacter	Manhattan
C_055	Shewanella	Manhattan
C_057	Thiocystis	Manhattan
C_129	Pseudomonas	Manhattan
C_177	Vibrio	Manhattan
C_180	Acinetobacter	Manhattan
C_213	Acinetobacter	Manhattan
C_222	Streptococcus	Manhattan
C_273	Thauera	Manhattan
C_288	Acinetobacter	Manhattan
C_289	Klebsiella	Manhattan
C_301	Aeromonas	Manhattan
C_318	Klebsiella	Manhattan
C_372	Acinetobacter	Manhattan
C_401	Monoglobus	Manhattan
C_427	Arcobacter_group	Manhattan
C_442	Thauera	Manhattan
C_489	Moraxella	Manhattan
C_490	Moraxella	Manhattan
C_502	Moraxella	Manhattan
C_536	Moraxella	Manhattan
C_544	Unclassified	Manhattan
C_549	Serratia	Manhattan
C_575	Cloacibacterium	Manhattan
C_577	Streptococcus	Manhattan
C_611	Azoarcus	Manhattan
C_617	Monoglobus	Manhattan
C_683	Pseudomonas	Manhattan
C_685	Acinetobacter	Manhattan
C_688	Acinetobacter	Manhattan
C_723	Moraxella	Manhattan
C_740	Methanosarcina	Manhattan
C_751	Chlorobium/Pelodictyon_group	Manhattan
C_771	Acinetobacter	Manhattan
C_774	Acinetobacter	Manhattan
C_785	Arcobacter_group	Manhattan
C_790	Aeromonas	Manhattan
C_814	Moraxella	Manhattan
C_817	Monoglobus	Manhattan
C_836	Thiocystis	Manhattan
C_841	Acidovorax	Manhattan
Streptococcus_phage_315.2	Monoglobus	Manhattan
Brochothrix_phage_A9	Arcobacter_group	Queens_1
Cronobacter_phage_vB_CsaM_GAP161	Geoalkalibacter	Queens_1
Cronobacter_phage_vB_CsaM_GAP161	Lacinutrix	Queens_1
Cronobacter_phage_vB_CsaM_GAP161	Desulfotomaculum	Queens_1
Cronobacter_phage_vB_CsaM_GAP161	Flavobacterium	Queens_1
Cronobacter_phage_vB_CsaM_GAP161	Defluviimonas	Queens_1
Enterobacter_phage_IME11	Clostridium	Queens_1
Enterobacteria_phage_CAjan	Acidovorax	Queens_1
Escherichia_phage_wV8	Klebsiella	Queens_1
Lactococcus_phage_1706	Lacinutrix	Queens_1
C_002	Faecalibacterium	Queens_1
C_043	Defluviimonas	Queens_1
C_048	Xanthomonas	Queens_1
C_052	Methanosalsum	Queens_1
C_062	Halomonas	Queens_1
C_084	unclassified_Ruminococcaceae	Queens_1
C_093	Arcobacter_group	Queens_1
C_096	Coprococcus	Queens_1
C_115	Rhodoferax	Queens_1
C_117	Defluviimonas	Queens_1
C_132	Unclassified	Queens_1
C_149	Dialister	Queens_1
C_152	Arcobacter_group	Queens_1
C_159	Moraxella	Queens_1
C_163	Arcobacter_group	Queens_1
C_187	Unclassified	Queens_1
C_199	Lacinutrix	Queens_1
C_233	Lacinutrix	Queens_1
C_249	Verminephrobacter	Queens_1
C_261	Aeromonas	Queens_1
C_270	Pectobacterium	Queens_1
C_274	Arcobacter_group	Queens_1
C_278	unclassified_Ruminococcaceae	Queens_1
C_286	Arcobacter_group	Queens_1
C_295	Arcobacter_group	Queens_1
C_311	Geoalkalibacter	Queens_1
C_325	Moraxella	Queens_1
C_330	Dialister	Queens_1
C_352	Defluviimonas	Queens_1
C_367	unclassified_Lachnospiraceae	Queens_1
C_383	Methanosalsum	Queens_1
C_415	Laribacter	Queens_1
C_426	Desulfarculus	Queens_1
C_436	Variovorax	Queens_1
C_474	Arcobacter_group	Queens_1
C_499	Acinetobacter	Queens_1
C_501	Bacteroides	Queens_1
C_508	Flavobacterium	Queens_1
C_519	Defluviimonas	Queens_1
C_533	Dialister	Queens_1
C_539	Lacinutrix	Queens_1
C_541	Acidaminococcus	Queens_1
C_546	Flavobacterium	Queens_1
C_550	Lacinutrix	Queens_1
C_555	Unclassified	Queens_1
C_557	Arcobacter_group	Queens_1
C_563	Arcobacter_group	Queens_1
C_573	Ottowia	Queens_1
C_598	Unclassified	Queens_1
C_612	Lacinutrix	Queens_1
C_614	Acinetobacter	Queens_1
C_619	Flavobacterium	Queens_1
C_645	Flavobacterium	Queens_1
C_653	Arcobacter_group	Queens_1
C_658	Unclassified	Queens_1
C_659	Unclassified	Queens_1
C_662	Porphyromonas	Queens_1
C_665	Defluviimonas	Queens_1
C_668	Cutibacterium	Queens_1
C_677	Zymomonas	Queens_1
C_691	Ottowia	Queens_1
C_702	Aeromonas	Queens_1
C_705	Acinetobacter	Queens_1
C_719	Xanthomonas	Queens_1
C_721	Lacinutrix	Queens_1
C_744	Aeromonas	Queens_1
C_750	Cloacibacterium	Queens_1
C_764	Aeromonas	Queens_1
C_768	Rhodovulum	Queens_1
C_781	Unclassified	Queens_1
C_783	Laribacter	Queens_1
C_799	unclassified_Lachnospiraceae	Queens_1
C_829	unclassified_Ruminococcaceae	Queens_1
Pseudomonas_phage_MP1412	Ruminococcus	Queens_1
Salmonella_virus_SP31	Defluviimonas	Queens_1
Lactococcus_phage_1706	Moraxella	Queens_2
C_009	Lactococcus	Queens_2
C_021	Aeromonas	Queens_2
C_026	Lacinutrix	Queens_2
C_030	Acinetobacter	Queens_2
C_072	Shewanella	Queens_2
C_076	Lacinutrix	Queens_2
C_111	Lactococcus	Queens_2
C_127	Desulfofarcimen	Queens_2
C_155	Acinetobacter	Queens_2
C_192	Arcobacter_group	Queens_2
C_243	Pseudomonas	Queens_2
C_245	Bacteroides	Queens_2
C_305	Unclassified	Queens_2
C_321	Unclassified	Queens_2
C_341	Desulfofarcimen	Queens_2
C_347	Vibrio	Queens_2
C_387	Aeromonas	Queens_2
C_408	Sulfurospirillum	Queens_2
C_412	Lacinutrix	Queens_2
C_423	Moraxella	Queens_2
C_446	Flavobacterium	Queens_2
C_471	Arcobacter_group	Queens_2
C_483	Lactococcus	Queens_2
C_486	Sneathia	Queens_2
C_503	Gynuella	Queens_2
C_522	Aeromonas	Queens_2
C_527	Chryseobacterium	Queens_2
C_587	Methanosarcina	Queens_2
C_597	Dickeya	Queens_2
C_602	Acidovorax	Queens_2
C_618	Moraxella	Queens_2
C_625	Unclassified	Queens_2
C_697	Arcobacter_group	Queens_2
C_706	Klebsiella	Queens_2
C_733	Thiocystis	Queens_2
C_746	Shewanella	Queens_2
C_791	Diaphorobacter	Queens_2
C_800	Faecalibacterium	Queens_2
C_828	Acinetobacter	Queens_2
C_834	Yersinia	Queens_2
C_840	Moraxella	Queens_2
Streptococcus_phage_315.2	Monoglobus	Queens_2
Lactococcus_phage_1706	Arcobacter_group	Queens_3
C_027	Halomonas	Queens_3
C_028	Flavobacterium	Queens_3
C_036	Aeromonas	Queens_3
C_045	Lacinutrix	Queens_3
C_101	Winogradskyella	Queens_3
C_120	Moraxella	Queens_3
C_136	Desulfatibacillum	Queens_3
C_178	Acinetobacter	Queens_3
C_259	Pseudomonas	Queens_3
C_271	Chlorobium/Pelodictyon_group	Queens_3
C_315	Arcobacter_group	Queens_3
C_385	Flavobacterium	Queens_3
C_392	Lacinutrix	Queens_3
C_424	Aquaspirillum	Queens_3
C_440	Delftia	Queens_3
C_451	Desulfovibrio	Queens_3
C_470	Flavobacterium	Queens_3
C_478	Flavobacterium	Queens_3
C_552	Arcobacter_group	Queens_3
C_554	Lacinutrix	Queens_3
C_594	Aeromonas	Queens_3
C_621	Acinetobacter	Queens_3
C_682	Lacinutrix	Queens_3
C_693	Aeromonas	Queens_3
C_699	Acinetobacter	Queens_3
C_708	Aquaspirillum	Queens_3
C_753	Flavobacterium	Queens_3
C_761	Aeromonas	Queens_3
C_796	Flavobacterium	Queens_3
Streptococcus_phage_315.2	Unclassified	Queens_3
Gordonia_phage_GTE2	Azoarcus	Queens_4
C_113	Chromobacterium_group	Queens_4
C_147	Arcobacter_group	Queens_4
C_173	Verminephrobacter	Queens_4
C_186	Flavobacterium	Queens_4
C_194	Methylophaga	Queens_4
C_218	Unclassified	Queens_4
C_226	Pseudomonas	Queens_4
C_232	Yersinia	Queens_4
C_240	Acinetobacter	Queens_4
C_290	Bifidobacterium	Queens_4
C_314	Geobacter	Queens_4
C_354	Helicobacter	Queens_4
C_381	Desulfovibrio	Queens_4
C_411	Lacinutrix	Queens_4
C_422	Vibrio	Queens_4
C_462	Arcobacter_group	Queens_4
C_473	Oxalobacter	Queens_4
C_507	Acinetobacter	Queens_4
C_572	Thauera	Queens_4
C_582	Lactococcus	Queens_4
C_586	Escherichia	Queens_4
C_650	Thermoclostridium	Queens_4
C_745	Acidovorax	Queens_4
C_784	Desulfovibrio	Queens_4
C_812	Verminephrobacter	Queens_4
C_824	Cellvibrio	Queens_4
C_832	Flavobacterium	Queens_4
C_008	Pectobacterium	Queens_5
C_040	Arcobacter_group	Queens_5
C_068	Pectobacterium	Queens_5
C_077	Chromobacterium_group	Queens_5
C_079	Bacteroides	Queens_5
C_102	Moraxella	Queens_5
C_190	Acinetobacter	Queens_5
C_258	Acinetobacter	Queens_5
C_306	Bacillus	Queens_5
C_312	Flavobacterium	Queens_5
C_328	Tenderia	Queens_5
C_338	Aeromonas	Queens_5
C_349	Acidovorax	Queens_5
C_366	Monoglobus	Queens_5
C_380	Acidovorax	Queens_5
C_402	Acidovorax	Queens_5
C_404	Arcobacter_group	Queens_5
C_405	Melaminivora	Queens_5
C_410	Arcobacter_group	Queens_5
C_418	Aeromonas	Queens_5
C_443	Unclassified	Queens_5
C_457	Arcobacter_group	Queens_5
C_481	Arcobacter_group	Queens_5
C_583	Paeniclostridium	Queens_5
C_608	Arcobacter_group	Queens_5
C_626	Bacteroides	Queens_5
C_629	Bacteroides	Queens_5
C_644	Arcobacter_group	Queens_5
C_654	Acinetobacter	Queens_5
C_664	Aquaspirillum	Queens_5
C_678	Desulfatibacillum	Queens_5
C_680	Unclassified	Queens_5
C_801	Shewanella	Queens_5
C_811	Bacteroides	Queens_5
C_816	Streptococcus	Queens_5
Pseudomonas_phage_vB_Pae_Kakheti25	Microbulbifer	Queens_5
Streptococcus_phage_315.2	Streptococcus	Queens_5
Bordetella_virus_BPP1	Unclassified	StatenIsland_1
Bordetella_virus_BPP1	Laribacter	StatenIsland_1
Burkholderia_phage_KL1	Pseudomonas	StatenIsland_1
Burkholderia_phage_KL1	Acinetobacter	StatenIsland_1
Burkholderia_virus_Bcep22	Pseudomonas	StatenIsland_1
Enterobacter_phage_EcP1	Laribacter	StatenIsland_1
Escherichia_phage_N4	Acinetobacter	StatenIsland_1
Lactococcus_phage_1706	Flavobacterium	StatenIsland_1
C_001	Acinetobacter	StatenIsland_1
C_035	Arcobacter_group	StatenIsland_1
C_038	Dickeya	StatenIsland_1
C_041	Unclassified	StatenIsland_1
C_044	Acidovorax	StatenIsland_1
C_090	Runella	StatenIsland_1
C_092	Arcobacter_group	StatenIsland_1
C_098	Gallibacterium	StatenIsland_1
C_104	Unclassified	StatenIsland_1
C_106	Winogradskyella	StatenIsland_1
C_112	Unclassified	StatenIsland_1
C_118	Pseudomonas	StatenIsland_1
C_137	Akkermansia	StatenIsland_1
C_148	Melaminivora	StatenIsland_1
C_150	Flavobacterium	StatenIsland_1
C_153	Arcobacter_group	StatenIsland_1
C_154	Janthinobacterium	StatenIsland_1
C_168	Acidovorax	StatenIsland_1
C_172	Lacinutrix	StatenIsland_1
C_184	Aquaspirillum	StatenIsland_1
C_185	Aquaspirillum	StatenIsland_1
C_195	Acinetobacter	StatenIsland_1
C_196	Acidovorax	StatenIsland_1
C_204	Methanosarcina	StatenIsland_1
C_210	Methanoregula	StatenIsland_1
C_221	Methanosarcina	StatenIsland_1
C_231	Oceanisphaera	StatenIsland_1
C_247	Streptobacillus	StatenIsland_1
C_304	Aquaspirillum	StatenIsland_1
C_310	Pseudomonas	StatenIsland_1
C_316	Unclassified	StatenIsland_1
C_331	Cloacimonas	StatenIsland_1
C_332	Nitrososphaera	StatenIsland_1
C_333	Aquaspirillum	StatenIsland_1
C_342	Acinetobacter	StatenIsland_1
C_353	Flavobacterium	StatenIsland_1
C_357	Methanosarcina	StatenIsland_1
C_360	Lacinutrix	StatenIsland_1
C_364	Treponema	StatenIsland_1
C_369	Megamonas	StatenIsland_1
C_389	Acinetobacter	StatenIsland_1
C_393	Flavobacterium	StatenIsland_1
C_420	Arcobacter_group	StatenIsland_1
C_434	Desulfurispirillum	StatenIsland_1
C_438	Moraxella	StatenIsland_1
C_441	Unclassified	StatenIsland_1
C_445	Azoarcus	StatenIsland_1
C_450	Klebsiella	StatenIsland_1
C_465	Pseudomonas	StatenIsland_1
C_484	Winogradskyella	StatenIsland_1
C_515	Acidovorax	StatenIsland_1
C_525	Pseudomonas	StatenIsland_1
C_530	Azoarcus	StatenIsland_1
C_535	Clostridium	StatenIsland_1
C_560	Cloacimonas	StatenIsland_1
C_561	Acidaminococcus	StatenIsland_1
C_595	Flavobacterium	StatenIsland_1
C_600	Verminephrobacter	StatenIsland_1
C_630	Halobacteriovorax	StatenIsland_1
C_634	Aeromonas	StatenIsland_1
C_635	Methanosarcina	StatenIsland_1
C_639	Curvibacter	StatenIsland_1
C_640	Megasphaera	StatenIsland_1
C_663	Acinetobacter	StatenIsland_1
C_667	Flavobacterium	StatenIsland_1
C_672	Flavobacterium	StatenIsland_1
C_695	Acidovorax	StatenIsland_1
C_701	Flavobacterium	StatenIsland_1
C_722	Verminephrobacter	StatenIsland_1
C_760	Laribacter	StatenIsland_1
C_772	Azoarcus	StatenIsland_1
C_792	Acinetobacter	StatenIsland_1
C_795	Lacinutrix	StatenIsland_1
C_807	Methylophaga	StatenIsland_1
C_820	Paraburkholderia	StatenIsland_1
Pseudomonas_phage_vB_PaeP_Tr60_Ab31	Treponema	StatenIsland_1
Acinetobacter_phage_Acj61	Desulfovibrio	StatenIsland_2
Acinetobacter_phage_Acj61	Moraxella	StatenIsland_2
Acinetobacter_phage_Acj61	Acinetobacter	StatenIsland_2
Bacillus_phage_phiNIT1	Chryseobacterium	StatenIsland_2
Bacillus_phage_vB_BanS_Tsamsa	Yersinia	StatenIsland_2
Deep_sea_thermophilic_phage_D6E	Geobacillus	StatenIsland_2
Deep_sea_thermophilic_phage_D6E	Arcobacter_group	StatenIsland_2
Geobacillus_phage_GBSV1	Geobacillus	StatenIsland_2
Lactococcus_phage_1706	Unclassified	StatenIsland_2
Lactococcus_phage_phiLC3	Lactococcus	StatenIsland_2
C_007	Dickeya	StatenIsland_2
C_011	Desulfovibrio	StatenIsland_2
C_015	Clostridium	StatenIsland_2
C_019	Lacinutrix	StatenIsland_2
C_022	Sulfurospirillum	StatenIsland_2
C_031	Anaerobutyricum	StatenIsland_2
C_034	Geobacillus	StatenIsland_2
C_046	Acinetobacter	StatenIsland_2
C_080	Acinetobacter	StatenIsland_2
C_107	Arcobacter_group	StatenIsland_2
C_108	Acinetobacter	StatenIsland_2
C_130	Dickeya	StatenIsland_2
C_134	Bacillus	StatenIsland_2
C_160	Arcobacter_group	StatenIsland_2
C_162	Geobacillus	StatenIsland_2
C_166	Anoxybacillus	StatenIsland_2
C_167	Arcobacter_group	StatenIsland_2
C_171	Unclassified	StatenIsland_2
C_197	Acinetobacter	StatenIsland_2
C_198	Arcobacter_group	StatenIsland_2
C_206	Olsenella	StatenIsland_2
C_214	Bacillus	StatenIsland_2
C_253	Hungateiclostridium	StatenIsland_2
C_255	Acinetobacter	StatenIsland_2
C_272	Neisseria	StatenIsland_2
C_279	Moraxella	StatenIsland_2
C_281	Arcobacter_group	StatenIsland_2
C_299	Enterococcus	StatenIsland_2
C_340	Desulfovibrio	StatenIsland_2
C_346	unclassified_Lachnospiraceae	StatenIsland_2
C_348	Pectobacterium	StatenIsland_2
C_362	Bacillus	StatenIsland_2
C_368	Unclassified	StatenIsland_2
C_374	Veillonella	StatenIsland_2
C_386	Clostridium	StatenIsland_2
C_391	Arcobacter_group	StatenIsland_2
C_394	Vibrio	StatenIsland_2
C_395	Acinetobacter	StatenIsland_2
C_409	Neisseria	StatenIsland_2
C_419	Thauera	StatenIsland_2
C_437	Moraxella	StatenIsland_2
C_458	Shewanella	StatenIsland_2
C_466	Acinetobacter	StatenIsland_2
C_468	Bacteroides	StatenIsland_2
C_496	Neisseria	StatenIsland_2
C_504	Bacillus	StatenIsland_2
C_505	Vibrio	StatenIsland_2
C_520	Acinetobacter	StatenIsland_2
C_529	Bacillus	StatenIsland_2
C_532	Geobacillus	StatenIsland_2
C_537	Unclassified	StatenIsland_2
C_543	Pseudomonas	StatenIsland_2
C_558	Arcobacter_group	StatenIsland_2
C_574	Veillonella	StatenIsland_2
C_576	Neisseria	StatenIsland_2
C_588	Acidovorax	StatenIsland_2
C_593	Geobacillus	StatenIsland_2
C_613	Acinetobacter	StatenIsland_2
C_616	Sulfurospirillum	StatenIsland_2
C_631	Moraxella	StatenIsland_2
C_637	Moraxella	StatenIsland_2
C_638	Selenomonas	StatenIsland_2
C_642	Arcobacter_group	StatenIsland_2
C_649	Arcobacter_group	StatenIsland_2
C_652	Acinetobacter	StatenIsland_2
C_676	Unclassified	StatenIsland_2
C_684	Sulfurospirillum	StatenIsland_2
C_687	Neisseria	StatenIsland_2
C_690	Veillonella	StatenIsland_2
C_703	Hungateiclostridium	StatenIsland_2
C_707	Hungateiclostridium	StatenIsland_2
C_712	Flavobacterium	StatenIsland_2
C_715	Flavobacterium	StatenIsland_2
C_718	Arcobacter_group	StatenIsland_2
C_730	Anoxybacillus	StatenIsland_2
C_731	Bacillus	StatenIsland_2
C_732	Neisseria	StatenIsland_2
C_742	Arcobacter_group	StatenIsland_2
C_749	Bacillus	StatenIsland_2
C_755	Clostridium	StatenIsland_2
C_757	Lactococcus	StatenIsland_2
C_767	Veillonella	StatenIsland_2
C_776	Chlorobaculum	StatenIsland_2
C_779	Acinetobacter	StatenIsland_2
C_802	Bacillus	StatenIsland_2
C_806	Neisseria	StatenIsland_2
C_830	Veillonella	StatenIsland_2
C_835	Flavobacterium	StatenIsland_2
C_839	Acinetobacter	StatenIsland_2
Pseudomonas_phage_vB_PaeS_SCH_Ab26	Unclassified	StatenIsland_2
Staphylococcus_phage_6ec	Arcobacter_group	StatenIsland_2

## Sheet: Sheet 4
Viral Cluster - Bacterial Genera Adjacency Matrix
Host	Viral Cluster
Acidaminococcus	VC_138_0
Acidovorax	VC_1321_0
Acidovorax	VC_138_0
Acidovorax	VC_1705_0
Acidovorax	VC_1764_0
Acidovorax	VC_1796_0
Acidovorax	VC_1883_0
Acidovorax	VC_218_0
Acidovorax	VC_2441_0
Acidovorax	VC_251_0
Acidovorax	VC_271_0
Acidovorax	VC_274_0
Acidovorax	VC_3221_0
Acidovorax	VC_327_0
Acidovorax	VC_3306_0
Acidovorax	VC_367_0
Acidovorax	VC_3739_0
Acidovorax	VC_530_0
Acidovorax	VC_871_0
Acidovorax	VC_895_0
Acinetobacter	VC_1016_0
Acinetobacter	VC_1204_0
Acinetobacter	VC_1247_0
Acinetobacter	VC_1349_0
Acinetobacter	VC_157_0
Acinetobacter	VC_162_0
Acinetobacter	VC_165_0
Acinetobacter	VC_175_0
Acinetobacter	VC_178_0
Acinetobacter	VC_1941_0
Acinetobacter	VC_1969_0
Acinetobacter	VC_199_0
Acinetobacter	VC_219_0
Acinetobacter	VC_2268_0
Acinetobacter	VC_235_0
Acinetobacter	VC_2391_0
Acinetobacter	VC_247_0
Acinetobacter	VC_250_0
Acinetobacter	VC_327_0
Acinetobacter	VC_329_0
Acinetobacter	VC_3386_0
Acinetobacter	VC_349_0
Acinetobacter	VC_3660_0
Acinetobacter	VC_367_0
Acinetobacter	VC_3710_0
Acinetobacter	VC_3720_0
Acinetobacter	VC_3728_0
Acinetobacter	VC_3738_0
Acinetobacter	VC_3755_0
Acinetobacter	VC_3773_0
Acinetobacter	VC_383_0
Acinetobacter	VC_599_0
Acinetobacter	VC_613_0
Acinetobacter	VC_628_0
Acinetobacter	VC_668_0
Acinetobacter	VC_67_0
Acinetobacter	VC_708_0
Acinetobacter	VC_74_0
Acinetobacter	VC_75_0
Acinetobacter	VC_768_0
Acinetobacter	VC_784_0
Acinetobacter	VC_82_0
Acinetobacter	VC_83_0
Acinetobacter	VC_922_0
Acinetobacter	VC_937_0
Acinetobacter	VC_995_0
Actinobacillus	VC_974_0
Aeromonas	VC_1041_0
Aeromonas	VC_1464_0
Aeromonas	VC_218_0
Aeromonas	VC_235_0
Aeromonas	VC_251_0
Aeromonas	VC_314_0
Aeromonas	VC_3347_0
Aeromonas	VC_367_0
Aeromonas	VC_3751_0
Aeromonas	VC_462_0
Aeromonas	VC_515_0
Aeromonas	VC_598_0
Aeromonas	VC_631_0
Aeromonas	VC_73_0
Agarilytica	VC_830_0
Anaerobutyricum	VC_369_0
Anoxybacillus	VC_609_0
Aphanizomenon	VC_3045_0
Aquaspirillum	VC_1255_0
Aquaspirillum	VC_1344_0
Aquaspirillum	VC_172_0
Aquaspirillum	VC_337_0
Aquaspirillum	VC_462_0
Aquaspirillum	VC_555_0
Aquaspirillum	VC_677_0
Aquaspirillum	VC_799_0
Aquaspirillum	VC_813_0
Arcobacter	VC_1004_0
Arcobacter	VC_1020_0
Arcobacter	VC_1097_0
Arcobacter	VC_110_0
Arcobacter	VC_127_0
Arcobacter	VC_1359_0
Arcobacter	VC_1522_0
Arcobacter	VC_1540_0
Arcobacter	VC_1561_0
Arcobacter	VC_1677_0
Arcobacter	VC_178_0
Arcobacter	VC_1785_0
Arcobacter	VC_1856_0
Arcobacter	VC_1973_0
Arcobacter	VC_2014_0
Arcobacter	VC_231_0
Arcobacter	VC_233_0
Arcobacter	VC_241_0
Arcobacter	VC_247_0
Arcobacter	VC_2498_0
Arcobacter	VC_263_0
Arcobacter	VC_2784_0
Arcobacter	VC_286_0
Arcobacter	VC_2868_0
Arcobacter	VC_2972_0
Arcobacter	VC_299_0
Arcobacter	VC_3016_0
Arcobacter	VC_3329_0
Arcobacter	VC_335_0
Arcobacter	VC_3360_0
Arcobacter	VC_3687_0
Arcobacter	VC_394_0
Arcobacter	VC_43_0
Arcobacter	VC_442_0
Arcobacter	VC_547_0
Arcobacter	VC_555_0
Arcobacter	VC_603_0
Arcobacter	VC_67_0
Arcobacter	VC_679_0
Arcobacter	VC_712_0
Arcobacter	VC_727_0
Arcobacter	VC_779_0
Arcobacter	VC_806_0
Arcobacter	VC_85_0
Arcobacter	VC_903_0
Arcobacter	VC_996_0
Azoarcus	VC_1097_0
Azoarcus	VC_251_0
Azoarcus	VC_895_0
Azotobacter	VC_63_0
Bacillus	VC_1236_0
Bacillus	VC_178_0
Bacillus	VC_1985_0
Bacillus	VC_199_0
Bacillus	VC_250_0
Bacillus	VC_3567_0
Bacillus	VC_419_0
Bacillus	VC_787_0
Bacteroides	VC_1069_0
Bacteroides	VC_1438_0
Bacteroides	VC_174_0
Bacteroides	VC_1924_0
Bacteroides	VC_197_0
Bacteroides	VC_1983_0
Bacteroides	VC_235_0
Bacteroides	VC_250_0
Bacteroides	VC_314_0
Bacteroides	VC_3580_0
Bacteroides	VC_3759_0
Bacteroides	VC_545_0
Bacteroides	VC_600_0
Bacteroides	VC_605_0
Bacteroides	VC_668_0
Bacteroides	VC_710_0
Bacteroides	VC_779_0
Bacteroides	VC_926_0
Bifidobacterium	VC_1039_0
Bifidobacterium	VC_62_0
Bordetella	VC_153_0
Burkholderia	VC_1521_0
Cellvibrio	VC_413_0
Cellvibrio	VC_786_0
Chlorobaculum	VC_1975_0
Chlorobaculum	VC_231_0
Chlorobaculum	VC_843_0
Chlorobium/Pelodictyon	VC_184_0
Chlorobium/Pelodictyon	VC_337_0
Chromobacterium	VC_125_0
Chromobacterium	VC_211_0
Chromobacterium	VC_3760_0
Cloacibacterium	VC_1411_0
Cloacibacterium	VC_235_0
Cloacibacterium	VC_572_0
Cloacimonas	VC_3567_0
Clostridium	VC_1342_0
Clostridium	VC_1883_0
Clostridium	VC_2771_0
Clostridium	VC_424_0
Clostridium	VC_82_0
Clostridium	VC_85_0
Clostridium	VC_954_0
Coprococcus	VC_2596_0
Curvibacter	VC_263_0
Curvibacter	VC_271_0
Defluviimonas	VC_1121_0
Defluviimonas	VC_184_0
Defluviimonas	VC_818_0
Delftia	VC_174_0
Delftia	VC_258_0
Desulfatibacillum	VC_631_0
Desulfobulbus	VC_1025_0
Desulfofarcimen	VC_314_0
Desulfofarcimen	VC_3769_0
Desulfovibrio	VC_134_0
Desulfovibrio	VC_337_0
Desulfovibrio	VC_3755_0
Desulfovibrio	VC_3756_0
Desulfovibrio	VC_462_0
Desulfovibrio	VC_883_0
Desulfurispirillum	VC_327_0
Desulfurivibrio	VC_127_0
Desulfurivibrio	VC_174_0
Desulfurivibrio	VC_2546_0
Desulfurivibrio	VC_2654_0
Dialister	VC_256_0
Dialister	VC_843_0
Dickeya	VC_1044_0
Dickeya	VC_1077_0
Dickeya	VC_1204_0
Dickeya	VC_429_0
Dickeya	VC_69_0
Dickeya	VC_727_0
Dickeya	VC_955_0
Edwardsiella	VC_208_0
Enterobacter	VC_871_0
Enterococcus	VC_513_0
Escherichia	VC_219_0
Flavobacterium	VC_110_0
Flavobacterium	VC_1261_0
Flavobacterium	VC_1262_0
Flavobacterium	VC_2093_0
Flavobacterium	VC_235_0
Flavobacterium	VC_250_0
Flavobacterium	VC_286_0
Flavobacterium	VC_2889_0
Flavobacterium	VC_337_0
Flavobacterium	VC_366_0
Flavobacterium	VC_519_0
Flavobacterium	VC_62_0
Flavobacterium	VC_72_0
Flavobacterium	VC_73_0
Flavobacterium	VC_767_0
Flavobacterium	VC_85_0
Flavobacterium	VC_871_0
Flavobacterium	VC_983_0
Gallibacterium	VC_942_0
Geoalkalibacter	VC_823_0
Gynuella	VC_2726_0
Halobacteriovorax	VC_643_0
Halomonas	VC_387_0
Helicobacter	VC_1342_0
Helicobacter	VC_1969_0
Helicobacter	VC_332_0
Hungateiclostridium	VC_1214_0
Hungateiclostridium	VC_320_0
Janthinobacterium	VC_286_0
Klebsiella	VC_235_0
Klebsiella	VC_441_0
Lacinutrix	VC_1000_0
Lacinutrix	VC_1097_0
Lacinutrix	VC_1973_0
Lacinutrix	VC_2441_0
Lacinutrix	VC_250_0
Lacinutrix	VC_2569_0
Lacinutrix	VC_271_0
Lacinutrix	VC_366_0
Lacinutrix	VC_426_0
Lacinutrix	VC_519_0
Lacinutrix	VC_595_0
Lacinutrix	VC_63_0
Lacinutrix	VC_682_0
Lacinutrix	VC_712_0
Lacinutrix	VC_85_0
Lacinutrix	VC_996_0
Lactococcus	VC_109_0
Lactococcus	VC_263_0
Lactococcus	VC_337_0
Laribacter	VC_153_0
Laribacter	VC_2889_0
Laribacter	VC_3758_0
Laribacter	VC_475_0
Marinobacter	VC_3426_0
Marinobacter	VC_349_0
Megamonas	VC_572_0
Megasphaera	VC_1366_0
Megasphaera	VC_429_0
Melaminivora	VC_529_0
Methanosalsum	VC_162_0
Methanosalsum	VC_598_0
Methanosarcina	VC_2381_0
Methanosarcina	VC_2720_0
Methanosarcina	VC_3749_0
Methanosarcina	VC_73_0
Methylophaga	VC_3321_0
Methylophaga	VC_605_0
Microbulbifer	VC_228_0
Monoglobus	VC_397_0
Moraxella	VC_1039_0
Moraxella	VC_1147_0
Moraxella	VC_127_0
Moraxella	VC_1321_0
Moraxella	VC_1349_0
Moraxella	VC_1522_0
Moraxella	VC_1584_0
Moraxella	VC_1670_0
Moraxella	VC_1826_0
Moraxella	VC_1924_0
Moraxella	VC_1939_0
Moraxella	VC_202_0
Moraxella	VC_206_0
Moraxella	VC_216_0
Moraxella	VC_235_0
Moraxella	VC_2370_0
Moraxella	VC_2390_0
Moraxella	VC_258_0
Moraxella	VC_286_0
Moraxella	VC_295_0
Moraxella	VC_307_0
Moraxella	VC_337_0
Moraxella	VC_3696_0
Moraxella	VC_3724_0
Moraxella	VC_3739_0
Moraxella	VC_447_0
Moraxella	VC_63_0
Moraxella	VC_75_0
Moraxella	VC_787_0
Moraxella	VC_84_0
Moraxella	VC_955_0
Myroides	VC_1670_0
Neisseria	VC_2205_0
Neisseria	VC_2972_0
Neisseria	VC_307_0
Neisseria	VC_332_0
Neisseria	VC_3710_0
Neisseria	VC_420_0
Neisseria	VC_621_0
Neisseria	VC_631_0
Nitrosoglobus	VC_942_0
Nitrososphaera	VC_1785_0
Oblitimonas	VC_528_0
Oceanisphaera	VC_216_0
Oxalobacter	VC_211_0
Paenibacillus	VC_1097_0
Pandoraea	VC_650_0
Paraburkholderia	VC_264_0
Pectobacterium	VC_1180_0
Pectobacterium	VC_125_0
Photorhabdus	VC_830_0
Pseudomonas	VC_1041_0
Pseudomonas	VC_1142_0
Pseudomonas	VC_1170_0
Pseudomonas	VC_1255_0
Pseudomonas	VC_1589_0
Pseudomonas	VC_1816_0
Pseudomonas	VC_206_0
Pseudomonas	VC_264_0
Pseudomonas	VC_2654_0
Pseudomonas	VC_328_0
Pseudomonas	VC_329_0
Pseudomonas	VC_351_0
Pseudomonas	VC_3758_0
Rhodovulum	VC_825_0
Roseburia	VC_1101_0
Roseburia	VC_3771_0
Salegentibacter	VC_247_0
Salegentibacter	VC_276_0
Salegentibacter	VC_559_0
Salmonella	VC_2424_0
Serratia	VC_1458_0
Serratia	VC_2580_0
Shewanella	VC_1008_0
Shewanella	VC_1180_0
Shewanella	VC_1623_0
Shewanella	VC_202_0
Shewanella	VC_2655_0
Shewanella	VC_3144_0
Shewanella	VC_510_0
Shewanella	VC_686_0
Shewanella	VC_712_0
Shewanella	VC_802_0
Shewanella	VC_82_0
Shewanella	VC_911_0
Sneathia	VC_3705_0
Streptococcus	VC_109_0
Streptococcus	VC_235_0
Streptococcus	VC_397_0
Streptococcus	VC_610_0
Sulfurospirillum	VC_97_0
Syntrophus	VC_1983_0
Thauera	VC_1204_0
Thauera	VC_1999_0
Thauera	VC_351_0
Thauera	VC_3749_0
Thauera	VC_69_0
Thiocystis	VC_1047_0
Thiocystis	VC_337_0
Thiocystis	VC_799_0
Treponema	VC_1705_0
unclassified_Bacteroidetes	VC_3687_0
unclassified_Lachnospiraceae	VC_1623_0
unclassified_Ruminococcaceae	VC_600_0
unclassified_Ruminococcaceae	VC_73_0
unclassified_Ruminococcaceae	VC_937_0
Variovorax	VC_327_0
Veillonella	VC_1460_0
Veillonella	VC_2003_0
Veillonella	VC_256_0
Veillonella	VC_602_0
Verminephrobacter	VC_1142_0
Verminephrobacter	VC_1299_0
Verminephrobacter	VC_528_0
Vibrio	VC_211_0
Vibrio	VC_3660_0
Vibrio	VC_433_0
Vibrio	VC_462_0
Vibrio	VC_545_0
Vibrio	VC_84_0
Winogradskyella	VC_2437_0
Winogradskyella	VC_263_0
Winogradskyella	VC_2743_0
Winogradskyella	VC_43_0
Xanthomonas	VC_1984_0
Xanthomonas	VC_818_0
Yersinia	VC_2385_0
Yersinia	VC_247_0
Yersinia	VC_298_0
Yersinia	VC_3266_0
Yersinia	VC_607_0
Yersinia	VC_95_0
Zhongshania	VC_1799_0
Zhongshania	VC_198_0
Zymomonas	VC_1338_0
